# Supplementary material for: Sex differences in methylation profiles are apparent in medulloblastoma, particularly among SHH tumors
Source: Front Oncol. 2023 Mar 24;13:1113121. doi: 10.3389/fonc.2023.1113121 (PMC10080161; doi:10.3389/fonc.2023.1113121)
Supplement: Supplementary file 3 [file Table_1.xlsx]

## Sheet: S1-Cavalli_DMR_all_subtypes
Supplemental Table 1. DMRs that were statistically significantly different by sex (male-female) for all tumors after adjusting for subtype
chr	start	end	value	area	cluster	indexStart	indexEnd	L	clusterL	p.value	fwer	p.valueArea	fwerArea
chr6	49681178	49681774	-0.117775	1.05998	146330	152289	152297	9	9	0	0	5.092e-05	0.018
chr11	85393693	85393895	-0.112048	0.336143	34123	256480	256482	3	3	0	0	0.00738339	0.74
chr4	6010075	6010164	0.15195	0.303899	124808	97721	97722	2	2	0	0	0.00998031	0.818
chr3	16411667	16411667	-0.174364	0.174364	114261	74433	74433	1	1	0	0	0.0465522	0.998
chr3	16428391	16428391	-0.133244	0.133244	114262	74434	74434	1	1	0	0	0.0732229	1
chr20	29551622	29551622	-0.121714	0.121714	106059	396674	396674	1	1	5.65777e-06	0.002	0.091175	1
chr11	65487814	65487814	0.115124	0.115124	32148	251422	251422	1	5	1.13155e-05	0.004	0.113065	1
chr3	147108512	147108916	0.100117	0.300351	120922	88588	88590	3	3	1.69733e-05	0.006	0.0104103	0.832
chr17	38024394	38024636	-0.101471	0.202941	74635	351212	351213	2	6	1.69733e-05	0.006	0.0310895	0.984
chr16	3242639	3242850	0.0957086	0.287126	64280	326194	326196	3	7	4.52622e-05	0.016	0.0121642	0.862
chr16	2892518	2892518	0.103423	0.103423	64131	325783	325783	1	6	6.22355e-05	0.018	0.170819	1
chr8	144371745	144371779	0.0924353	0.184871	170340	206355	206356	2	5	0.000130129	0.044	0.0385577	0.994

## Sheet: S2-Cavalli_SHH
Supplemental Table 2. Cavalli DMPs and corresponding genes that were statistically significantly different by sex (male-female) for SHH medulloblastoma (ns p>0.05, * p<=0.05, ** p<=0.01)
probeID	logFC	AveExpr	t	p.value	adj.p.value	B	Mean Female beta	Mean Male beta	diff Beta	group	Compare Avg CNV seg. mean by sex - p.signif	UCSC_RefGene_Name
cg11643285	-0.18912	0.796001	-27.8662	9.34807e-71	3.87332e-65	150.792	0.908902	0.720733	-0.188169	Cavalli_SHH	ns	RFTN1
cg24016844	0.0356833	0.0629757	20.7257	1.1314e-51	2.34394e-46	106.837	0.0414811	0.0773055	0.0358244	Cavalli_SHH	ns	C1orf103;C1orf103
cg02325951	0.12565	0.672683	15.4581	5.66579e-36	7.82531e-31	70.6887	0.598416	0.722193	0.123777	Cavalli_SHH	ns	FOXN3;FOXN3
cg03608000	-0.0203983	0.0296621	-14.4434	7.51514e-33	7.78465e-28	63.5055	0.0419489	0.0214708	-0.0204781	Cavalli_SHH	ns	ZNF69
cg12611723	-0.0264447	0.0457536	-13.9129	3.2515e-31	2.69449e-26	59.7432	0.061527	0.035238	-0.0262889	Cavalli_SHH	ns	NPDC1
cg16383222	-0.0301325	0.096313	-13.3141	2.28253e-29	1.57626e-24	55.4992	0.11442	0.0842415	-0.0301788	Cavalli_SHH	ns	CYHR1
cg25294185	0.107077	0.125279	12.602	3.53257e-27	2.091e-22	50.4683	0.0607328	0.16831	0.107577	Cavalli_SHH	ns	RNASEH2C
cg04946709	0.0779948	0.822309	12.5418	5.40598e-27	2.79993e-22	50.0439	0.775245	0.853685	0.0784399	Cavalli_SHH	*	LOC644649
cg07852945	-0.0589717	0.0742658	-12.0079	2.32218e-25	1.06909e-20	46.2941	0.109322	0.0508948	-0.0584274	Cavalli_SHH	ns	TLE1
cg25568337	-0.0567041	0.123581	-11.3182	2.87684e-23	1.08364e-18	41.4912	0.157491	0.100975	-0.0565164	Cavalli_SHH	ns	ARID1B;ARID1B;ARID1B
cg17238319	-0.128318	0.781079	-11.2385	5.0018e-23	1.72706e-18	40.9402	0.856932	0.73051	-0.126422	Cavalli_SHH	ns	RFTN1
cg25304146	0.0766619	0.629025	10.5745	4.85588e-21	1.43715e-16	36.3846	0.583473	0.659392	0.075919	Cavalli_SHH	ns	WBP11P1
cg01225095	-0.0238764	0.0631577	-10.5632	5.24537e-21	1.44893e-16	36.3078	0.0775765	0.0535452	-0.0240314	Cavalli_SHH	ns	YARS2
cg06759085	0.1634	0.774678	10.2711	3.83676e-20	9.93589e-16	34.328	0.678731	0.838643	0.159912	Cavalli_SHH	ns	NAB1
cg16169375	-0.0143233	0.0348441	-10.0181	2.12119e-19	5.17004e-15	32.6275	0.0434695	0.0290938	-0.0143757	Cavalli_SHH	ns	C6orf108;C6orf108
cg25908635	-0.0102396	0.0397777	-9.88353	5.2383e-19	1.20581e-14	31.7288	0.0458339	0.0357402	-0.0100937	Cavalli_SHH	ns	TMEM51;TMEM51;TMEM51;TMEM51;C1orf126
cg22345911	-0.0149513	0.024401	-9.83501	7.2499e-19	1.58103e-14	31.4058	0.0331913	0.0185408	-0.0146505	Cavalli_SHH	*	CSNK1D;CSNK1D;CSNK1D;CSNK1D
cg08034535	-0.0166855	0.0390588	-9.80158	9.06703e-19	1.87844e-14	31.1835	0.0491137	0.0323555	-0.0167582	Cavalli_SHH	ns	RAB33B
cg22266749	0.0887159	0.0815229	9.64488	2.57772e-18	5.08602e-14	30.1452	0.0270618	0.11783	0.0907684	Cavalli_SHH	ns	COL25A1;COL25A1
cg25918716	-0.0156194	0.0744701	-9.5679	4.29756e-18	8.09396e-14	29.6374	0.0838372	0.0682253	-0.0156119	Cavalli_SHH	ns	ZSWIM5
cg26213873	-0.0135944	0.04625	-9.53912	5.20064e-18	9.36894e-14	29.4479	0.0545638	0.0407074	-0.0138563	Cavalli_SHH	ns	CTTNBP2NL
cg02758552	-0.0873251	0.240313	-9.49066	7.1672e-18	1.23737e-13	29.1293	0.293067	0.205144	-0.0879232	Cavalli_SHH	ns	GPX1;GPX1;GPX1;GPX1
cg07816873	-0.0393946	0.0872887	-9.47732	7.82786e-18	1.27622e-13	29.0418	0.111019	0.0714688	-0.0395497	Cavalli_SHH	ns	ERC1;ERC1;ERC1;ERC1;ERC1;ERC1;ERC1
cg12052203	0.0904122	0.0703109	9.46065	8.7395e-18	1.34117e-13	28.9324	0.0147009	0.107384	0.0926833	Cavalli_SHH	ns	B3GNT1;B3GNT1
cg03687700	-0.127973	0.118412	-9.33879	1.95071e-17	2.78712e-13	28.135	0.193462	0.068379	-0.125083	Cavalli_SHH	ns	FKBP1B;FKBP1B
cg03613132	-0.0110081	0.0495312	-8.4576	5.72459e-15	7.18775e-11	22.4997	0.0560852	0.0451618	-0.0109234	Cavalli_SHH	ns	EIF4EBP1
cg01906879	-0.0183506	0.048758	-8.4309	6.7747e-15	8.25607e-11	22.3329	0.0600682	0.0412179	-0.0188503	Cavalli_SHH	ns	GBE1
cg15364537	-0.00867277	0.0369363	-8.1037	5.23037e-14	6.19193e-10	20.3093	0.0421058	0.0334899	-0.00861596	Cavalli_SHH	ns	MFSD4
cg12900929	-0.0337108	0.0591313	-8.0383	7.83321e-14	9.0157e-10	19.9097	0.0788787	0.0459664	-0.0329123	Cavalli_SHH	ns	PRDM4;PRDM4
cg17743279	-0.00501877	0.0152447	-8.0328	8.1035e-14	9.07472e-10	19.8762	0.018233	0.0132524	-0.00498055	Cavalli_SHH	ns	CDK6;CDK6
cg17612569	0.0150829	0.0386695	7.91846	1.63533e-13	1.78313e-09	19.1817	0.0295046	0.0447795	0.0152748	Cavalli_SHH	ns	GABPA;ATP5J;ATP5J;ATP5J;ATP5J;ATP5J;ATP5J
cg06752594	-0.0151888	0.0481309	-7.70089	6.13548e-13	6.35552e-09	17.8747	0.0573796	0.0419652	-0.0154144	Cavalli_SHH	ns	PSRC1;PSRC1;PSRC1;PSRC1
cg10047026	-0.0495296	0.099875	-7.52672	1.74432e-12	1.72084e-08	16.8427	0.128998	0.0804595	-0.0485388	Cavalli_SHH	ns	ARRB2;ARRB2;ARRB2;ARRB2
cg16398944	-0.00560258	0.0285317	-7.50609	1.97242e-12	1.90061e-08	16.7214	0.031893	0.0262909	-0.0056021	Cavalli_SHH	ns	PRIM2
cg01293379	-0.0247099	0.0687568	-7.39529	3.80545e-12	3.50393e-08	16.0727	0.0836182	0.0588492	-0.0247689	Cavalli_SHH	ns	RAB12
cg22921760	-0.0604712	0.138965	-7.34474	5.12699e-12	4.61814e-08	15.7786	0.174997	0.114943	-0.0600546	Cavalli_SHH	ns	SALL2
cg01884321	-0.00626884	0.0330178	-7.30193	6.59358e-12	5.81281e-08	15.5305	0.036784	0.030507	-0.006277	Cavalli_SHH	ns	LOC285550;LOC285550
cg13192180	0.106291	0.716501	7.26138	8.36197e-12	7.21821e-08	15.2961	0.654285	0.757978	0.103694	Cavalli_SHH	**	NOL11
cg00243574	0.0418238	0.0803581	7.16918	1.43117e-11	1.2102e-07	14.7663	0.0547677	0.0974184	0.0426507	Cavalli_SHH	ns	HOXC4;HOXC5;HOXC4;HOXC6;HOXC6
cg07457944	-0.012774	0.0476226	-7.12219	1.87939e-11	1.55743e-07	14.4977	0.0550373	0.0426795	-0.0123578	Cavalli_SHH	ns	SOCS6
cg13916990	-0.0338507	0.196303	-7.05176	2.82186e-11	2.24851e-07	14.0973	0.216737	0.182681	-0.0340569	Cavalli_SHH	ns	UBAP2
cg06329022	-0.0093891	0.0376569	-6.91749	6.08545e-11	4.7575e-07	13.3404	0.0434015	0.0338271	-0.00957441	Cavalli_SHH	**	SPAG5
cg24474701	-0.00390493	0.0127647	-6.78758	1.26966e-10	9.74217e-07	12.6167	0.0150882	0.0112157	-0.00387248	Cavalli_SHH	ns	NARS;NARS
cg15373239	-0.0135297	0.0624538	-6.73561	1.70002e-10	1.28072e-06	12.3296	0.0705831	0.0570342	-0.0135489	Cavalli_SHH	ns	EMX2OS;EMX2;EMX2
cg12247968	-0.0285855	0.210185	-6.70078	2.06583e-10	1.5017e-06	12.1379	0.227379	0.198723	-0.0286553	Cavalli_SHH	ns	DACH1;DACH1;DACH1
cg17223846	-0.103211	0.196534	-6.7008	2.06556e-10	1.5017e-06	12.138	0.257901	0.155623	-0.102278	Cavalli_SHH	ns	C19orf77
cg09388215	-0.0540651	0.187288	-6.67997	2.3203e-10	1.65759e-06	12.0237	0.21977	0.165633	-0.0541377	Cavalli_SHH	**	CCDC46
cg03605372	-0.00653536	0.0441113	-6.60791	3.46352e-10	2.39182e-06	11.6299	0.0480164	0.0415079	-0.00650849	Cavalli_SHH	ns	PRKCSH;PRKCSH;PRKCSH;CCDC151;PRKCSH
cg11065518	-0.00778476	0.0294098	-6.59598	3.70002e-10	2.51325e-06	11.565	0.0341258	0.0262658	-0.00786	Cavalli_SHH	ns	MDH1B;FASTKD2;FASTKD2;FASTKD2;FASTKD2;FASTKD2;FASTKD2
cg03691818	-0.047079	0.0443017	-6.58981	3.82854e-10	2.53633e-06	11.5315	0.0718058	0.0259657	-0.04584	Cavalli_SHH	ns	KRT77
cg23801021	-0.00256993	0.0151494	-6.5885	3.85641e-10	2.53633e-06	11.5244	0.0166896	0.0141226	-0.00256701	Cavalli_SHH	ns	PDE2A;PDE2A;PDE2A;PDE2A;PDE2A
cg03934782	-0.0515227	0.245547	-6.56049	4.50153e-10	2.86952e-06	11.3724	0.276207	0.225106	-0.0511015	Cavalli_SHH	*	VAT1L
cg09067967	-0.0272	0.0303069	-6.5622	4.45934e-10	2.86952e-06	11.3816	0.0463728	0.0195964	-0.0267764	Cavalli_SHH	ns	UGDH
cg17871437	-0.0022686	0.0126265	-6.52684	5.41834e-10	3.40161e-06	11.1903	0.0139779	0.0117256	-0.00225234	Cavalli_SHH	ns	BRD2;BRD2
cg04190002	-0.0369737	0.297891	-6.50584	6.08117e-10	3.76075e-06	11.0769	0.31978	0.283298	-0.036482	Cavalli_SHH	ns	SHANK3
cg25438440	-0.00542648	0.0278301	-6.49042	6.61781e-10	4.03244e-06	10.9939	0.0311362	0.025626	-0.00551011	Cavalli_SHH	ns	CLDND1;CLDND1;CLDND1;CLDND1;CLDND1;CLDND1
cg04337007	-0.0161427	0.0675773	-6.48082	6.97498e-10	4.18847e-06	10.9423	0.0770884	0.0612366	-0.0158518	Cavalli_SHH	**	OTOP3
cg01065780	-0.0104878	0.0321002	-6.38193	1.19572e-09	7.07775e-06	10.4132	0.0384437	0.0278711	-0.0105726	Cavalli_SHH	*	MB
cg22149355	-0.0711261	0.179357	-6.33953	1.50419e-09	8.77821e-06	10.188	0.220722	0.151781	-0.0689414	Cavalli_SHH	ns	MYO5A;MYO5A;MYO5A;MYO5A
cg06644124	-0.066221	0.270616	-6.33282	1.55969e-09	8.97568e-06	10.1525	0.30949	0.2447	-0.0647898	Cavalli_SHH	ns	ZNF281;ZNF281
cg14514226	-0.00628635	0.04163	-6.24665	2.4787e-09	1.38789e-05	9.69818	0.0453943	0.0391205	-0.00627381	Cavalli_SHH	ns	TMCC2
cg17561891	-0.0308164	0.0796199	-6.19425	3.27875e-09	1.81138e-05	9.424	0.0976236	0.0676175	-0.0300061	Cavalli_SHH	ns	C7orf23
cg24456365	-0.0119364	0.0927709	-6.16089	3.91497e-09	2.13441e-05	9.25022	0.0999101	0.0880115	-0.0118986	Cavalli_SHH	ns	MMP16;MMP16
cg01882150	-0.012754	0.0809835	-6.14006	4.37183e-09	2.35253e-05	9.1421	0.0887172	0.0758277	-0.0128895	Cavalli_SHH	ns	MACROD1
cg08108911	-0.0141369	0.0804128	-6.09108	5.66245e-09	3.00796e-05	8.88875	0.088955	0.0747179	-0.0142371	Cavalli_SHH	ns	ARHGEF11;ARHGEF11
cg12177922	-0.0467663	0.181156	-6.08197	5.94069e-09	3.11582e-05	8.84178	0.209167	0.162482	-0.0466849	Cavalli_SHH	ns	HAX1;HAX1
cg24158363	-0.0284567	0.0656084	-6.06657	6.44179e-09	3.3364e-05	8.76249	0.0825009	0.0543468	-0.0281541	Cavalli_SHH	**	GRB2;GRB2;GRB2;GRB2
cg16616022	-0.0116056	0.0883351	-6.02997	7.80495e-09	3.99252e-05	8.57459	0.0954552	0.0835883	-0.0118669	Cavalli_SHH	ns	RAB23;RAB23
cg01916115	-0.013238	0.0647031	-5.9781	1.02315e-08	5.10768e-05	8.30969	0.0725429	0.0594766	-0.0130664	Cavalli_SHH	ns	LAMA2;LAMA2;LAMA2;LAMA2
cg05100634	-0.00381896	0.0169915	-5.9211	1.37529e-08	6.78385e-05	8.02039	0.0192724	0.0154708	-0.00380162	Cavalli_SHH	ns	SMAD2;SMAD2;SMAD2
cg02989351	-0.0478775	0.107156	-5.79803	2.58804e-08	0.000123258	7.40247	0.135346	0.088363	-0.046983	Cavalli_SHH	ns	YWHAQ
cg22863798	0.0109954	0.0614428	5.76312	3.09146e-08	0.00014556	7.22887	0.0549197	0.0657915	0.0108718	Cavalli_SHH	ns	LOC389791;PTGES2;PTGES2;PTGES2
cg06225979	-0.0123799	0.0383062	-5.75647	3.19754e-08	0.000148863	7.19592	0.0454306	0.0335567	-0.0118739	Cavalli_SHH	ns	ZNF396
cg22794378	-0.00430279	0.0188347	-5.72044	3.83809e-08	0.000176699	7.01766	0.021332	0.0171698	-0.00416224	Cavalli_SHH	ns	ZC3H14;ZC3H14;ZC3H14;ZC3H14;ZC3H14
cg03218192	-0.0552209	0.211445	-5.71022	4.04154e-08	0.000184021	6.96724	0.246405	0.188138	-0.0582673	Cavalli_SHH	*	AP2B1;AP2B1;AP2B1;AP2B1
cg09779044	0.0199636	0.924726	5.70482	4.15306e-08	0.000187043	6.94067	0.913204	0.932408	0.0192031	Cavalli_SHH	ns	CKAP5;CKAP5
cg00871698	-0.00920138	0.0280092	-5.57427	7.98592e-08	0.00034468	6.30292	0.0333216	0.0244676	-0.00885402	Cavalli_SHH	ns	FERMT2;FERMT2;FERMT2
cg03464232	-0.0155041	0.11713	-5.52275	1.03079e-07	0.000435818	6.05419	0.126515	0.110874	-0.0156407	Cavalli_SHH		C8orf33
cg19551420	-0.00875499	0.0484412	-5.47806	1.28456e-07	0.000537629	5.8398	0.0536142	0.0449926	-0.0086216	Cavalli_SHH	*	LMO2;LMO2;LMO2
cg05159145	-0.0263195	0.0695078	-5.30206	3.0198e-07	0.00125124	5.00818	0.0843663	0.0596022	-0.0247641	Cavalli_SHH	ns	KIF3C
cg23610841	-0.00564674	0.0433004	-5.2628	3.6446e-07	0.00149517	4.82544	0.0467377	0.0410089	-0.0057288	Cavalli_SHH	ns	WRN;PURG;PURG;PURG;WRN
cg17439660	-0.0098005	0.0472636	-5.24344	3.9973e-07	0.00162379	4.73571	0.0530576	0.043401	-0.00965661	Cavalli_SHH	ns	ADCYAP1;ADCYAP1
cg06122000	-0.0100599	0.0579283	-5.23827	4.09692e-07	0.00163225	4.7118	0.0640439	0.0538513	-0.0101926	Cavalli_SHH	ns	UBE2CBP
cg03332597	-0.0149396	0.076675	-5.16481	5.80275e-07	0.00228985	4.37386	0.0855497	0.0707585	-0.0147912	Cavalli_SHH	ns	C1orf25;C1orf26;C1orf26
cg09966978	-0.00820859	0.0534006	-5.15454	6.09025e-07	0.00238063	4.32693	0.0583106	0.0501273	-0.0081833	Cavalli_SHH	ns	DNAJA1
cg06583696	0.00480746	0.0320227	5.12904	6.8659e-07	0.00265874	4.21064	0.0291065	0.0339668	0.00486028	Cavalli_SHH	ns	ASXL2
cg16405575	-0.0065519	0.0417427	-5.08255	8.5337e-07	0.00327398	3.99977	0.0455756	0.0391874	-0.00638827	Cavalli_SHH	ns	TSPAN9;TSPAN9
cg01226883	-0.00482421	0.0336766	-5.07771	8.72806e-07	0.00331783	3.97794	0.0365218	0.0317798	-0.00474203	Cavalli_SHH	ns	CLCN6;CLCN6;MTHFR;CLCN6;CLCN6
cg12198769	0.0270792	0.16696	5.072	8.9636e-07	0.00337638	3.95213	0.150799	0.177734	0.0269355	Cavalli_SHH	ns	COX5B
cg22227586	-0.00444649	0.0196148	-5.05748	9.58939e-07	0.00357957	3.88673	0.0222537	0.0178555	-0.00439813	Cavalli_SHH	ns	FAM35A;GLUD1;GLUD1
cg04913934	-0.0147739	0.054715	-5.05306	9.7884e-07	0.00362123	3.86682	0.0629865	0.0492006	-0.0137859	Cavalli_SHH	ns	TXNDC11
cg03614513	-0.0148461	0.0661077	-5.04826	1.00091e-06	0.0036701	3.84522	0.0749196	0.0602331	-0.0146865	Cavalli_SHH	ns	TSPAN2
cg16376036	-0.0294837	0.102512	-5.03955	1.04214e-06	0.00378776	3.80611	0.120102	0.0907856	-0.0293163	Cavalli_SHH	ns	PAFAH1B2;PAFAH1B2
cg16547629	-0.016265	0.0646854	-5.01178	1.18499e-06	0.00419653	3.68167	0.0745552	0.0581055	-0.0164497	Cavalli_SHH	ns	RNF220
cg06293108	-0.0110568	0.051816	-4.97013	1.43533e-06	0.00501561	3.4961	0.0582743	0.0475105	-0.0107638	Cavalli_SHH	ns	IRS2
cg14030268	-0.00225562	0.0160489	-4.96935	1.44049e-06	0.00501561	3.49263	0.0174102	0.0151414	-0.0022688	Cavalli_SHH	ns	PDZD8
cg02344201	-0.0054086	0.0441637	-4.91622	1.83642e-06	0.00628851	3.25766	0.0474108	0.0419991	-0.00541171	Cavalli_SHH	ns	ELL
cg12204423	0.0148251	0.0452027	4.91296	1.86386e-06	0.00633017	3.24331	0.036043	0.0513091	0.0152662	Cavalli_SHH	ns	PHF17;PHF17
cg23612557	-0.00786131	0.0281196	-4.89829	1.99246e-06	0.00671191	3.17879	0.032884	0.0249433	-0.00794071	Cavalli_SHH	ns	KREMEN2;KREMEN2;KREMEN2;KREMEN2
cg18702278	-0.132352	0.500695	-4.87772	2.18722e-06	0.00730859	3.08861	0.588788	0.441966	-0.146822	Cavalli_SHH	ns	PDE6B;PDE6B;PDE6B
cg25697152	-0.0396951	0.0967665	-4.8368	2.6309e-06	0.0086516	2.91012	0.119757	0.0814391	-0.0383184	Cavalli_SHH	ns	TEAD4;TEAD4;TEAD4
cg06650786	-0.0830517	0.195046	-4.82785	2.73897e-06	0.00893605	2.87123	0.244086	0.162352	-0.0817341	Cavalli_SHH	ns	NOTCH3
cg14441480	-0.158251	0.654705	-4.80668	3.012e-06	0.00975005	2.77945	0.745482	0.594187	-0.151295	Cavalli_SHH	ns	HLA-DQB2
cg07160118	-0.10227	0.336446	-4.77181	3.51978e-06	0.0113055	2.62904	0.397738	0.295586	-0.102152	Cavalli_SHH	ns	TAPBP;TAPBP;TAPBP;ZBTB22;ZBTB22
cg09739413	-0.168784	0.707816	-4.74823	3.90902e-06	0.0124591	2.52781	0.804912	0.643085	-0.161827	Cavalli_SHH	ns	HLA-DQB2
cg10340038	-0.0223981	0.104677	-4.73732	4.10289e-06	0.0129772	2.48112	0.118075	0.0957444	-0.0223305	Cavalli_SHH	ns	ABI2
cg03723356	-0.0982149	0.543565	-4.73486	4.14797e-06	0.0130204	2.47057	0.609904	0.49934	-0.110564	Cavalli_SHH	*	CDK5RAP3
cg23120345	-0.0183666	0.893185	-4.72353	4.3612e-06	0.0135868	2.42222	0.904119	0.885896	-0.0182233	Cavalli_SHH	ns	LOC285456
cg22429776	-0.00169533	0.012651	-4.69096	5.03541e-06	0.0155701	2.28361	0.013659	0.011979	-0.00168	Cavalli_SHH	ns	ST7L;ST7L;CAPZA1;ST7L;ST7L;CAPZA1
cg03465891	-0.00882385	0.0574582	-4.68349	5.20368e-06	0.0158538	2.25193	0.0626468	0.0539991	-0.00864773	Cavalli_SHH	ns	RUNX2;RUNX2;RUNX2;RUNX2
cg07462804	-0.00251494	0.0151208	-4.67667	5.36186e-06	0.0162165	2.22307	0.0165804	0.0141477	-0.00243274	Cavalli_SHH	ns	PRDM8
cg01185530	-0.00568472	0.0218666	-4.6427	6.2221e-06	0.0185475	2.0797	0.0250852	0.0197209	-0.00536432	Cavalli_SHH	ns	DNAJC3;DNAJC3
cg15373950	-0.0112967	0.0957871	-4.61604	6.98889e-06	0.0206844	1.96778	0.102549	0.0912796	-0.011269	Cavalli_SHH	ns	APAF1;APAF1;APAF1;APAF1;IKBIP;APAF1;APAF1;IKBIP;APAF1;APAF1;IKBIP;APAF1;APAF1
cg16727519	0.0492703	0.603756	4.59623	7.61692e-06	0.0223832	1.88494	0.574445	0.623297	0.0488515	Cavalli_SHH	ns	LOC440926;H3F3A
cg00844376	-0.00369265	0.0221514	-4.5821	8.09765e-06	0.0235276	1.82604	0.0243305	0.0206986	-0.00363196	Cavalli_SHH	ns	MARVELD1;MARVELD1;MARVELD1
cg07666098	-0.0106973	0.0417623	-4.58147	8.1199e-06	0.0235276	1.8234	0.0481018	0.037536	-0.0105658	Cavalli_SHH	ns	ALG9;ALG9;ALG9;ALG9
cg17920868	-0.00512699	0.0428779	-4.5564	9.04825e-06	0.0258559	1.71925	0.0459833	0.0408077	-0.00517564	Cavalli_SHH	ns	MOBKL1A
cg07519873	-0.00744156	0.0209373	-4.51121	1.09857e-05	0.0311771	1.5327	0.0253095	0.0180225	-0.00728704	Cavalli_SHH	ns	CACNG8
cg23530245	-0.00801284	0.0632481	-4.50717	1.11771e-05	0.0315045	1.51611	0.0681098	0.0600069	-0.00810291	Cavalli_SHH	ns	TMEM123
cg18914514	-0.00937044	0.0508795	-4.50337	1.136e-05	0.0318037	1.50051	0.056555	0.0470959	-0.00945906	Cavalli_SHH	ns	GREB1L
cg04055615	-0.00384114	0.0249673	-4.5006	1.14954e-05	0.0319669	1.48912	0.0272626	0.0234371	-0.00382542	Cavalli_SHH	ns	DDAH2
cg19941450	-0.00288471	0.0184995	-4.49857	1.15955e-05	0.0320303	1.48078	0.0202015	0.0173649	-0.00283661	Cavalli_SHH	ns	ACPL2;ACPL2
cg18052665	0.0211141	0.96849	4.49416	1.18158e-05	0.0324226	1.4627	0.955416	0.977206	0.0217901	Cavalli_SHH	ns	DPPA5
cg01825831	-0.00429419	0.0332931	-4.46705	1.32606e-05	0.0358777	1.35189	0.0358485	0.0315896	-0.00425889	Cavalli_SHH	ns	CCDC13
cg13614045	-0.00349155	0.0227836	-4.46574	1.33347e-05	0.0358777	1.34654	0.0248877	0.0213809	-0.00350685	Cavalli_SHH	**	PITPNC1;PITPNC1
cg01418291	-0.00770075	0.0507516	-4.46353	1.34606e-05	0.0359829	1.33751	0.0554536	0.0476169	-0.00783678	Cavalli_SHH	ns	KCNQ3
cg05812269	-0.0231117	0.149004	-4.45783	1.37896e-05	0.0366259	1.31433	0.162455	0.140036	-0.022419	Cavalli_SHH	ns	RIOK3;RIOK3
cg03614664	-0.00286929	0.0291376	-4.44078	1.48225e-05	0.038871	1.24498	0.0308597	0.0279895	-0.00287023	Cavalli_SHH	ns	RBX1
cg00834319	-0.00606344	0.0494964	-4.41109	1.67997e-05	0.0435056	1.12482	0.0532234	0.0470118	-0.00621158	Cavalli_SHH	ns	ZBTB25;ZBTB1;ZBTB1
cg23065174	-0.00847938	0.0565726	-4.39913	1.76659e-05	0.0454646	1.07659	0.0615036	0.0532853	-0.00821833	Cavalli_SHH	ns	ALG6
cg14470209	-0.00494209	0.0408195	-4.38813	1.84999e-05	0.0473169	1.03236	0.0438338	0.0388099	-0.00502384	Cavalli_SHH	ns	ACAD9

## Sheet: S3-Cavalli_WNT
Supplemental Table 2. Cavalli DMPs and corresponding genes that were statistically significantly different by sex (male-female) for WNT medulloblastoma ((ns p>0.05, * p<=0.05, ** p<=0.01)
probeID	logFC	AveExpr	t	p.value	adj.p.value	B	Mean Female beta	Mean Male beta	diff Beta	group	Compare Avg CNV seg.mean by sex - p.signif	UCSC_RefGene_Name
cg11643285	-0.165159	0.852853	-15.3961	9.8425e-22	4.07819e-16	39.0944	0.923081	0.751725	-0.171356	Cavalli_WNT	ns	RFTN1
cg24016844	0.034297	0.0559428	12.1326	2.83432e-17	5.87193e-12	28.7791	0.0418567	0.0762268	0.0343701	Cavalli_WNT	ns	C1orf103;C1orf103
cg03687700	-0.0981657	0.105224	-11.4062	3.35135e-16	4.62871e-11	26.2978	0.143686	0.0498385	-0.0938472	Cavalli_WNT	ns	FKBP1B;FKBP1B
cg12611723	-0.0282898	0.045275	-9.29979	6.19312e-13	6.41522e-08	18.7496	0.0561526	0.0296113	-0.0265412	Cavalli_WNT	ns	NPDC1
cg17238319	-0.103831	0.840471	-7.98821	8.33282e-11	6.16214e-06	13.8435	0.887129	0.773283	-0.113846	Cavalli_WNT	ns	RFTN1
cg22266749	0.0907894	0.0689867	7.9701	8.9232e-11	6.16214e-06	13.7751	0.030509	0.124395	0.0938857	Cavalli_WNT	ns	COL25A1;COL25A1
cg03608000	-0.0199018	0.0326341	-7.56867	4.08214e-10	2.11427e-05	12.2568	0.0408745	0.0207679	-0.0201066	Cavalli_WNT	ns	ZNF69
cg12614687	-0.0253333	0.0480453	-7.59807	3.65139e-10	2.11427e-05	12.368	0.0580814	0.0335934	-0.024488	Cavalli_WNT	ns	OTP
cg12052203	0.102477	0.0591623	7.40257	7.66799e-10	3.53021e-05	11.6279	0.0148398	0.122987	0.108147	Cavalli_WNT	ns	B3GNT1;B3GNT1
cg02325951	0.113739	0.667683	7.27313	1.25358e-09	5.19415e-05	11.1378	0.616443	0.741468	0.125025	Cavalli_WNT	ns	FOXN3;FOXN3
cg03691818	-0.053048	0.0578329	-6.45339	2.80461e-08	0.000968398	8.04623	0.0777588	0.0291395	-0.0486193	Cavalli_WNT	ns	KRT77
cg16383222	-0.0270085	0.103421	-6.11153	1.01556e-07	0.00300567	6.7704	0.11581	0.0855801	-0.0302303	Cavalli_WNT	ns	CYHR1
cg25294185	0.093262	0.104072	5.79445	3.31761e-07	0.00916424	5.59942	0.0601558	0.167311	0.107156	Cavalli_WNT	ns	RNASEH2C
cg07852945	-0.0716738	0.0916623	-5.73337	4.16181e-07	0.0107777	5.37551	0.120958	0.0494765	-0.0714814	Cavalli_WNT	ns	TLE1
cg03614513	-0.0151574	0.0642822	-5.50077	9.81998e-07	0.0239345	4.52874	0.070759	0.0549556	-0.0158034	Cavalli_WNT	ns	TSPAN2
cg12204423	0.0112685	0.0407394	5.41665	1.33676e-06	0.0307711	4.22498	0.0364248	0.0469524	0.0105276	Cavalli_WNT	ns	PHF17;PHF17

## Sheet: S4-Cavalli_Group3
Supplemental Table 4. Cavalli DMPs and corresponding genes that were statistically significantly different by sex (male-female) for Group 3 medulloblastoma (ns p>0.05, * p<=0.05, ** p<=0.01)
probeID	logFC	AveExpr	t	p.value	adj.p.value	B	Mean Female beta	Mean Male beta	diff Beta	group	Compare Avg CNV segment mean by sex - p.signif	UCSC_RefGene_Name
cg00243574	0.0360977	0.081125	5.37447	4.08525e-07	0.00940391	5.23797	0.0552763	0.0922031	0.0369268	Cavalli_Group3	ns	HOXC4;HOXC5;HOXC4;HOXC6;HOXC6
cg02325951	0.10591	0.724837	7.97874	1.23466e-12	6.3947e-08	17.7526	0.649725	0.757028	0.107303	Cavalli_Group3	ns	FOXN3;FOXN3
cg02758552	-0.0687918	0.217113	-5.56013	1.78096e-07	0.00434078	6.04827	0.264524	0.196794	-0.0677299	Cavalli_Group3	ns	GPX1;GPX1;GPX1;GPX1
cg03687700	-0.0596732	0.0802949	-5.62157	1.3487e-07	0.00372551	6.31995	0.123193	0.06191	-0.061283	Cavalli_Group3	ns	FKBP1B;FKBP1B
cg03691818	-0.0406891	0.0301432	-9.16774	2.29175e-15	1.89915e-10	23.9951	0.0589635	0.0177916	-0.0411719	Cavalli_Group3	ns	KRT77
cg04946709	0.0564477	0.854176	8.52549	6.99533e-14	4.14069e-09	20.5995	0.815696	0.870667	0.0549714	Cavalli_Group3	ns	LOC644649
cg07852945	-0.0392077	0.0608435	-6.92294	2.70072e-10	9.32526e-06	12.4247	0.0901039	0.0483033	-0.0418006	Cavalli_Group3	ns	TLE1
cg09067967	-0.0332	0.0269562	-6.64896	1.04589e-09	3.33354e-05	11.09	0.0500104	0.0170759	-0.0329345	Cavalli_Group3	ns	UGDH
cg11643285	-0.172898	0.794816	-14.0363	1.15767e-26	2.39838e-21	49.929	0.918907	0.741634	-0.177274	Cavalli_Group3	ns	RFTN1
cg12052203	0.06584	0.0623374	5.01995	1.90975e-06	0.0376808	3.73731	0.0156054	0.0823654	0.0667599	Cavalli_Group3	ns	B3GNT1;B3GNT1
cg12204423	0.0172203	0.0485101	7.72115	4.69599e-12	1.94576e-07	16.4294	0.0369003	0.0534858	0.0165855	Cavalli_Group3	ns	PHF17;PHF17
cg12451679	0.0204413	0.0547722	6.9373	2.51428e-10	9.32526e-06	12.4953	0.0409511	0.0606956	0.0197445	Cavalli_Group3	ns	ZC3H4
cg12611723	-0.0232523	0.0400346	-9.03965	4.54583e-15	3.13924e-10	23.3144	0.0559544	0.0332119	-0.0227425	Cavalli_Group3	ns	NPDC1
cg16383222	-0.0178671	0.0913424	-5.22241	7.9728e-07	0.0173868	4.58655	0.104262	0.0858054	-0.0184567	Cavalli_Group3	ns	CYHR1
cg17238319	-0.147174	0.772999	-10.1925	9.23233e-18	1.27512e-12	29.4818	0.873913	0.72975	-0.144163	Cavalli_Group3	ns	RFTN1
cg22266749	0.0653418	0.0758567	5.2075	8.50793e-07	0.0176261	4.52332	0.0288049	0.0960217	0.0672168	Cavalli_Group3	ns	COL25A1;COL25A1
cg22345911	-0.0101505	0.0203877	-6.37898	3.8851e-09	0.000114984	9.79842	0.0272114	0.0174633	-0.00974815	Cavalli_Group3	ns	CSNK1D;CSNK1D;CSNK1D;CSNK1D
cg24016844	0.0347956	0.0684843	14.9495	1.05588e-28	4.37499e-23	54.62	0.0442063	0.0788891	0.0346828	Cavalli_Group3	ns	C1orf103;C1orf103
cg25294185	0.113272	0.127516	9.76135	9.449e-17	9.78786e-12	27.1665	0.0468223	0.162099	0.115277	Cavalli_Group3	ns	RNASEH2C

## Sheet: S5-Cavalli_Group4
Supplemental Table 5. Cavalli DMPs and corresponding genes that were statistically significantly different by sex (male-female) for Group 4 medulloblastoma (ns p>0.05, * p<=0.05, ** p<=0.01)
probeID	logFC	AveExpr	t	p.value	adj.p.value	B	Mean Female beta	Mean Male beta	diff Beta	group	Compare Avg CNV segment mean by sex - p.signif	UCSC_RefGene_Name
cg24016844	0.0349862	0.0686139	24.5256	5.63002e-72	2.33277e-66	153.132	0.0457047	0.0793672	0.0336626	Cavalli_Group4	*	C1orf103;C1orf103
cg17238319	-0.136501	0.801065	-19.6381	9.317e-55	1.93023e-49	113.468	0.894001	0.757442	-0.136559	Cavalli_Group4	ns	RFTN1
cg25294185	0.125882	0.140128	19.2824	1.81105e-53	2.50133e-48	110.501	0.0537622	0.180668	0.126905	Cavalli_Group4	ns	RNASEH2C
cg00243574	0.0376129	0.0720783	14.9852	9.111e-38	9.43775e-33	74.3709	0.0476199	0.0835587	0.0359388	Cavalli_Group4	ns	HOXC4;HOXC5;HOXC4;HOXC6;HOXC6
cg11643285	-0.162591	0.777598	-14.6267	1.83573e-36	1.52125e-31	71.3727	0.886868	0.726308	-0.160561	Cavalli_Group4	ns	RFTN1
cg12204423	0.0136614	0.0445543	11.8166	1.86557e-26	1.10427e-21	48.3941	0.0354835	0.048812	0.0133284	Cavalli_Group4	ns	PHF17;PHF17
cg22266749	0.08489	0.0881512	10.1132	1.00625e-20	5.21167e-16	35.2638	0.0301289	0.115386	0.0852573	Cavalli_Group4	ns	COL25A1;COL25A1
cg12052203	0.0868734	0.076489	9.70479	2.08932e-19	9.61886e-15	32.2514	0.0160941	0.104838	0.0887435	Cavalli_Group4	ns	B3GNT1;B3GNT1
cg12451679	0.0168612	0.0544804	9.04805	2.41121e-17	9.99074e-13	27.5407	0.0435087	0.0596304	0.0161217	Cavalli_Group4	ns	ZC3H4
cg24004478	0.00569292	0.0284655	7.74625	1.70235e-13	5.8615e-09	18.7721	0.0245041	0.0303249	0.0058208	Cavalli_Group4	ns	UNC84A;UNC84A
cg17612569	0.0186614	0.0417698	7.73435	1.83903e-13	5.8615e-09	18.6959	0.0293081	0.0476192	0.018311	Cavalli_Group4	ns	GABPA;ATP5J;ATP5J;ATP5J;ATP5J;ATP5J;ATP5J
cg24016624	0.00797895	0.0420817	7.4524	1.12136e-12	3.31878e-08	16.9122	0.0368684	0.0445288	0.00766041	Cavalli_Group4	ns	RELB
cg03687700	-0.0330831	0.0598326	-7.4003	1.55888e-12	4.30609e-08	16.5874	0.0806121	0.050079	-0.0305332	Cavalli_Group4	ns	FKBP1B;FKBP1B
cg12198769	0.0329996	0.171449	7.26279	3.69219e-12	9.56149e-08	15.7377	0.149062	0.181957	0.0328944	Cavalli_Group4	ns	COX5B
cg02859026	0.140143	0.567575	6.8676	4.146e-11	1.01051e-06	13.3574	0.47058	0.613103	0.142523	Cavalli_Group4	ns	RAB11FIP3
cg04190002	-0.0349161	0.309669	-6.40953	6.09234e-10	1.40241e-05	10.7187	0.332	0.299187	-0.0328131	Cavalli_Group4	ns	SHANK3
cg07852945	-0.0121088	0.0522914	-6.37541	7.4039e-10	1.61462e-05	10.5276	0.0595278	0.0488947	-0.0106331	Cavalli_Group4	ns	TLE1
cg23120345	-0.0213248	0.889988	-6.21114	1.87369e-09	3.88177e-05	9.61803	0.903662	0.88357	-0.0200925	Cavalli_Group4	ns	LOC285456
cg12611723	-0.00925062	0.036543	-5.98649	6.48524e-09	0.000127958	8.40348	0.0428428	0.033586	-0.00925682	Cavalli_Group4	ns	NPDC1
cg12614687	-0.00643902	0.0336853	-5.85375	1.32966e-08	0.000250426	7.70216	0.0377865	0.0317602	-0.00602631	Cavalli_Group4	ns	OTP
cg02325951	0.0443288	0.727987	5.83437	1.47518e-08	0.000265754	7.60078	0.698371	0.741889	0.0435181	Cavalli_Group4	ns	FOXN3;FOXN3
cg04946709	0.019976	0.85496	5.49029	8.93377e-08	0.00154236	5.8456	0.841742	0.861164	0.0194213	Cavalli_Group4	ns	LOC644649
cg07645761	0.178792	0.661014	5.33281	1.9821e-07	0.00315875	5.07097	0.551205	0.712557	0.161352	Cavalli_Group4	ns	TMPRSS8
cg22345911	-0.00370844	0.0176192	-5.199	3.84747e-07	0.00590437	4.4273	0.0202413	0.0163884	-0.00385297	Cavalli_Group4	ns	CSNK1D;CSNK1D;CSNK1D;CSNK1D
cg26921482	-0.0433032	0.137721	-5.17574	4.31193e-07	0.00634885	4.3168	0.165609	0.124631	-0.0409786	Cavalli_Group4	ns	AMDHD2;AMDHD2
cg09639931	-0.148734	0.29562	-5.11022	5.93208e-07	0.0079288	4.00768	0.372797	0.259394	-0.113403	Cavalli_Group4	ns	ZPBP2;ZPBP2
cg23127064	0.0238719	0.101824	5.08759	6.6184e-07	0.00856969	3.90165	0.0852491	0.109605	0.0243554	Cavalli_Group4	ns	TSPAN4;TSPAN4;TSPAN4;TSPAN4;POLR2L;TSPAN4;TSPAN4
cg23645261	-0.0809153	0.257282	-5.03867	8.37416e-07	0.0105145	3.67387	0.313394	0.230944	-0.0824496	Cavalli_Group4	ns	ZNF536
cg01083584	0.0233053	0.0779411	4.82434	2.29989e-06	0.0280279	2.69759	0.0628849	0.0850083	0.0221234	Cavalli_Group4	ns	DNAJB1;DNAJB1

## Sheet: S6-Newcastle_SHH
Supplemental Table 6. Newcastle DMPs and corresponding genes that were statistically significantly different by sex (male-female) for SHH medulloblastoma (ns p>0.05, * p<=0.05, ** p<=0.01)
probeID	logFC	AveExpr	t	p.value	adj.p.value	B	Mean Female beta	Mean Male beta	diff Beta	group	Compare Avg CNV segment mean by sex - p.signif	UCSC_RefGene_Name
cg11643285	-0.145626	0.793858	-14.3086	3.02258e-24	1.09549e-18	44.7361	0.880743	0.736481	-0.144262	Newcastle_SHH	ns	RFTN1
cg03687700	-0.13342	0.143503	-8.32259	1.35954e-12	2.46372e-07	18.12	0.224351	0.090113	-0.134238	Newcastle_SHH	ns	FKBP1B;FKBP1B
cg03691818	-0.0532586	0.0608985	-6.72159	2.02197e-09	0.000188382	10.9076	0.0936267	0.0392856	-0.0543412	Newcastle_SHH	ns	KRT77
cg25294185	0.0883894	0.117006	6.61627	3.23205e-09	0.000234281	10.4461	0.0638449	0.152113	0.0882681	Newcastle_SHH	ns	RNASEH2C
cg25304146	0.0908954	0.668561	5.91907	6.80813e-08	0.00308437	7.45456	0.612651	0.705482	0.092831	Newcastle_SHH	ns	WBP11P1
cg24016844	0.0329639	0.0673609	5.78768	1.19336e-07	0.00480573	6.90524	0.0478725	0.0802306	0.032358	Newcastle_SHH	ns	C1orf103;C1orf103
cg04946709	0.0898463	0.763254	5.73763	1.47598e-07	0.00534946	6.69737	0.707159	0.800297	0.0931387	Newcastle_SHH	ns	LOC644649
cg06759085	0.15327	0.781338	5.65942	2.0544e-07	0.00676896	6.37415	0.693102	0.839607	0.146505	Newcastle_SHH	ns	NAB1
cg25568337	-0.0509367	0.150058	-5.40578	5.92822e-07	0.0165276	5.33983	0.179893	0.130355	-0.0495376	Newcastle_SHH	ns	ARID1B;ARID1B;ARID1B
cg02325951	0.11618	0.715924	5.36198	7.10399e-07	0.0181976	5.16349	0.644437	0.763132	0.118695	Newcastle_SHH	ns	FOXN3;FOXN3
cg12611723	-0.0153979	0.0433556	-5.24888	1.13012e-06	0.0255996	4.7114	0.0526255	0.037234	-0.0153915	Newcastle_SHH	ns	NPDC1

## Sheet: S7-Newcastle_WNT
Supplemental Table 7. Newcastle DMPs and corresponding genes that were statistically significantly different by sex (male-female) for WNT medulloblastoma (ns p>0.05, * p<=0.05, ** p<=0.01)
probeID	logFC	AveExpr	t	p.value	adj.p.value	B	Mean Female beta	Mean Male beta	diff Beta	group	Compare Avg CNV segment mean by sex - p.signif	UCSC_RefGene_Name
cg11643285	-0.163318	0.856845	-10.1845	2.31068e-10	8.37471e-05	13.7797	0.925066	0.772881	-0.152184	Newcastle_WNT	ns	RFTN1
cg16374663	-0.0433344	0.050637	-7.31208	1.1909e-07	0.0215811	7.50727	0.0698756	0.0269586	-0.042917	Newcastle_WNT	ns	LTK;LTK;LTK

## Sheet: S8-Newcastle_Group3
Supplemental Table 8. Newcastle DMPs and corresponding genes that were statistically significantly different by sex (male-female) for Group 3 medulloblastoma (ns p>0.05, * p<=0.05, ** p<=0.01)
probeID	logFC	AveExpr	t	p.value	adj.p.value	B	Mean Female beta	Mean Male beta	diff Beta	group	Compare Avg CNV segment mean by sex - p.signif	UCSC_RefGene_Name
cg11643285	-0.15142	0.794065	-10.4741	2.31669e-17	8.39648e-12	28.9946	0.897586	0.744694	-0.152893	Newcastle_Group3	ns	RFTN1
cg07852945	-0.0689166	0.0810053	-8.11304	2.096e-12	3.7983e-07	17.7032	0.126671	0.0592263	-0.0674445	Newcastle_Group3	ns	TLE1
cg25294185	0.0821023	0.119267	6.08296	2.6673e-08	0.0032224	8.40456	0.0620119	0.146574	0.0845618	Newcastle_Group3	ns	RNASEH2C
cg24016844	0.0330702	0.0713449	5.6751	1.59691e-07	0.0144694	6.65583	0.0492152	0.081899	0.0326838	Newcastle_Group3	*	C1orf103;C1orf103

## Sheet: S9-Newcastle_Group4
Supplemental Table 9. Newcastle DMPs and corresponding genes that were statistically significantly different by sex (male-female) for Group 4 medulloblastoma (ns p>0.05, * p<=0.05, ** p<=0.01)
probeID	logFC	AveExpr	t	p.value	adj.p.value	B	Mean Female beta	Mean Male beta	diff Beta	group	Compare Avg CNV segment mean by sex - p.signif	UCSC_RefGene_Name
cg11643285	-0.17078	0.780265	-12.6224	4.57184e-25	1.65699e-19	46.239	0.897742	0.725598	-0.172145	Newcastle_Group4	ns	RFTN1
cg24016844	0.0328274	0.0663752	9.18842	4.01705e-16	7.27959e-11	25.771	0.043637	0.0769563	0.0333193	Newcastle_Group4	ns	C1orf103;C1orf103
cg25294185	0.0985249	0.13402	7.41363	9.63227e-12	1.16369e-06	15.7951	0.0675501	0.164952	0.0974017	Newcastle_Group4	ns	RNASEH2C
cg17238319	-0.0746481	0.837681	-7.1556	3.89955e-11	3.53332e-06	14.4168	0.88565	0.815358	-0.0702922	Newcastle_Group4	ns	RFTN1
cg23120345	-0.028043	0.848812	-5.17995	7.34745e-07	0.0419629	4.77899	0.867799	0.839977	-0.027822	Newcastle_Group4	ns	LOC285456

## Sheet: S10-Cerebellum
Supplemental Table 10. Non-demented cerebellum DMPs and corresponding genes that were statistically significantly different by sex (male-female)
probeID	intercept	f	pval	qval	Mean Female beta	Mean Male beta	diff Beta	UCSC_RefGene_Name
cg26921482	0.444034	3788.76	1.90948e-121	6.94429e-116	0.444034	0.0890062	-0.355028	AMDHD2
cg11643285	0.911222	1572.06	5.7248e-90	1.04098e-84	0.911222	0.770096	-0.141126	RFTN1
cg03687700	0.135263	802.734	1.12882e-67	1.0263e-62	0.135263	0.0527124	-0.0825509	FKBP1B
cg02989351	0.143202	739.371	4.22378e-65	3.07216e-60	0.143202	0.0767592	-0.0664429	YWHAQ
cg25568337	0.172932	678.071	1.9521e-62	1.18321e-57	0.172932	0.0863666	-0.0865658	ARID1B
cg02758552	0.307122	640.133	1.08994e-60	5.6626e-56	0.307122	0.178001	-0.129121	GPX1
cg06759085	0.75496	562.768	7.35612e-57	3.34404e-52	0.75496	0.858272	0.103312	NAB1
cg03691818	0.0568047	467.082	1.58684e-51	6.41214e-47	0.0568047	0.0153896	-0.0414151	KRT77
cg26355737	0.857087	406.96	9.45043e-48	2.64375e-43	0.857087	0.922834	0.0657464	TFDP1
cg24016844	0.0509614	351.609	6.49988e-44	1.57589e-39	0.0509614	0.0864475	0.0354861	C1orf103
cg26516287	0.8924	315.591	3.41388e-41	7.75961e-37	0.8924	0.82987	-0.0625295	SCIN
cg17238319	0.903796	301.828	4.22589e-40	9.04026e-36	0.903796	0.792662	-0.111134	RFTN1
cg03218192	0.336603	289.941	3.93853e-39	7.95746e-35	0.336603	0.240084	-0.0965188	AP2B1
cg25304146	0.600547	227.098	1.48636e-33	2.57405e-29	0.600547	0.69828	0.0977337	WBP11P1
cg03608000	0.0400984	201.82	4.63731e-31	7.66576e-27	0.0400984	0.0257729	-0.0143255	ZNF69
cg07852945	0.105979	201.497	5.00298e-31	7.91067e-27	0.105979	0.0611408	-0.0448379	TLE1
cg25294185	0.109476	200.144	6.87949e-31	1.04245e-26	0.109476	0.207403	0.0979268	RNASEH2C
cg12177922	0.257988	199.917	7.25716e-31	1.0557e-26	0.257988	0.170174	-0.0878134	HAX1
cg16374663	0.0697378	162.729	7.49927e-27	1.04896e-22	0.0697378	0.0443338	-0.025404	LTK
cg01225095	0.070486	162.167	8.68965e-27	1.17044e-22	0.070486	0.0479761	-0.02251	YARS2
cg09639931	0.198944	159.572	1.72202e-26	2.23662e-22	0.198944	0.116932	-0.0820125	ZPBP2
cg22345911	0.0282042	156.848	3.54984e-26	4.45167e-22	0.0282042	0.0186811	-0.00952309	CSNK1D
cg04946709	0.81265	144.13	1.12917e-24	1.32468e-20	0.81265	0.867008	0.0543579	LOC644649
cg16727519	0.487825	126.506	1.72905e-22	1.96503e-18	0.487825	0.537606	0.049781	LOC440926
cg21489266	0.681441	123.189	4.60855e-22	5.07882e-18	0.681441	0.743717	0.0622756	LRRC2
cg26612727	0.369751	120.243	1.11075e-21	1.18809e-17	0.369751	0.294766	-0.0749854	ZPBP2
cg07628841	0.428076	114.059	7.2506e-21	7.53387e-17	0.428076	0.386808	-0.0412673	GPN1
cg13323902	0.305881	111.689	1.50417e-20	1.51952e-16	0.305881	0.244698	-0.0611831	VTRNA1-1
cg22227586	0.0208538	110.625	2.09152e-20	2.05576e-16	0.0208538	0.0164482	-0.00440563	FAM35A
cg26897297	0.835687	104.151	1.59754e-19	1.45246e-15	0.835687	0.760825	-0.0748615	MLNR
cg04190002	0.38421	103.706	1.8405e-19	1.63254e-15	0.38421	0.315966	-0.0682435	SHANK3
cg03253995	0.565813	100.896	4.52144e-19	3.91507e-15	0.565813	0.496728	-0.0690846	EIF4A1
cg11565911	0.483003	100.392	5.31713e-19	4.49698e-15	0.483003	0.406737	-0.0762659	TBC1D15
cg21535947	0.271352	98.9697	8.41757e-19	6.80278e-15	0.271352	0.179428	-0.0919232	NUPL1
cg01006802	0.347174	97.3309	1.43341e-18	1.13325e-14	0.347174	0.502163	0.154988	TMPRSS8
cg17561891	0.0739851	96.4883	1.88702e-18	1.46013e-14	0.0739851	0.0461868	-0.0277983	C7orf23
cg00760935	0.221401	92.7474	6.46491e-18	4.70081e-14	0.221401	0.166556	-0.0548446	DCHS2
cg00097357	0.308969	92.6886	6.59221e-18	4.70081e-14	0.308969	0.238261	-0.0707085	SYT10
cg05330360	0.461142	87.9182	3.25339e-17	2.15123e-13	0.461142	0.392404	-0.0687374	ZPBP2
cg20250722	0.139644	86.6276	5.03647e-17	3.27077e-13	0.139644	0.115642	-0.0240028	HCG11
cg22744079	0.704881	83.5398	1.44583e-16	9.06568e-13	0.704881	0.606528	-0.0983532	DCHS2
cg05812269	0.119184	83.375	1.53009e-16	9.4314e-13	0.119184	0.0894971	-0.029687	RIOK3
cg10531725	0.27938	80.9142	3.58077e-16	2.06704e-12	0.27938	0.197227	-0.0821524	SP6
cg02891686	0.548591	80.6802	3.8841e-16	2.2071e-12	0.548591	0.449293	-0.0992979	SOD3
cg13230424	0.332252	80.0416	4.85072e-16	2.71397e-12	0.332252	0.252858	-0.079394	SP6
cg08034535	0.05597	79.3628	6.14717e-16	3.33666e-12	0.05597	0.0375468	-0.0184232	RAB33B
cg07573715	0.29724	79.1028	6.73199e-16	3.60037e-12	0.29724	0.251066	-0.0461734	CABC1
cg06642617	0.0118051	78.7116	7.7201e-16	4.06899e-12	0.0118051	0.0170408	0.00523563	CCT7
cg22889142	0.49933	78.4267	8.53073e-16	4.43201e-12	0.49933	0.435243	-0.0640869	NCRNA00181
cg02749105	0.674785	77.7564	1.07954e-15	5.37811e-12	0.674785	0.593135	-0.0816497	ZNF837
cg22867608	0.932748	77.0021	1.4081e-15	6.92011e-12	0.932748	0.864318	-0.0684298	EGR2
cg12060744	0.126802	76.0698	1.95771e-15	9.49289e-12	0.126802	0.0850077	-0.0417946	ZIK1
cg10776186	0.735583	75.9216	2.06319e-15	9.87274e-12	0.735583	0.664154	-0.0714289	NUPL1
cg07645761	0.410749	75.258	2.61098e-15	1.23317e-11	0.410749	0.557157	0.146407	TMPRSS8
cg13518079	0.649046	74.236	3.75709e-15	1.72956e-11	0.649046	0.505188	-0.143857	EBF4
cg11620896	0.0237882	72.5473	6.87823e-15	3.08819e-11	0.0237882	0.0193333	-0.00445486	MUS81
cg13346869	0.416564	71.9979	8.38148e-15	3.67244e-11	0.416564	0.348945	-0.0676184	LOC728024
cg14026788	0.232527	71.6857	9.37981e-15	4.06094e-11	0.232527	0.162538	-0.0699895	TBC1D15
cg22584138	0.523239	71.4388	1.02537e-14	4.38705e-11	0.523239	0.462956	-0.060283	SLC6A4
cg19292062	0.0513908	70.8784	1.25559e-14	5.30959e-11	0.0513908	0.0359429	-0.0154479	CSNK2A1
cg24139720	0.405324	70.3152	1.53982e-14	6.4367e-11	0.405324	0.344375	-0.0609497	MDM4
cg21710255	0.667257	70.1612	1.62831e-14	6.72925e-11	0.667257	0.576647	-0.0906102	CRISP2
cg07985890	0.176629	69.8591	1.81716e-14	7.42534e-11	0.176629	0.292383	0.115754	NEAT1
cg11841231	0.921797	69.7903	1.86317e-14	7.52874e-11	0.921797	0.938119	0.0163224	PARD3B
cg26039042	0.760077	68.7958	2.67672e-14	1.0581e-10	0.760077	0.711171	-0.0489053	FAM83H
cg10837783	0.725123	68.3105	3.19617e-14	1.24985e-10	0.725123	0.608875	-0.116248	LCK
cg10448227	0.335745	67.9851	3.60061e-14	1.37837e-10	0.335745	0.406923	0.0711775	TMPRSS8
cg06138226	0.698124	66.8959	5.37128e-14	1.99326e-10	0.698124	0.779455	0.0813311	SP6
cg12740757	0.0465262	64.0233	1.55648e-13	5.63585e-10	0.0465262	0.0358549	-0.0106713	ALK
cg10994944	0.353615	64.0001	1.57002e-13	5.63585e-10	0.353615	0.26899	-0.0846249	LCK
cg01595870	0.35338	63.7456	1.7263e-13	6.09525e-10	0.35338	0.305243	-0.0481364	PLAGL1
cg17675150	0.406611	63.6367	1.79789e-13	6.28697e-10	0.406611	0.500007	0.0933957	ZNF532
cg17718401	0.606449	63.1568	2.15111e-13	7.4505e-10	0.606449	0.538959	-0.0674897	SNORA24
cg27137258	0.423803	63.1248	2.177e-13	7.46905e-10	0.423803	0.538184	0.114381	TMPRSS8
cg07457944	0.0578383	62.6571	2.59379e-13	8.81583e-10	0.0578383	0.0461086	-0.0117296	SOCS6
cg09411730	0.21703	62.4638	2.78885e-13	9.39104e-10	0.21703	0.329702	0.112672	NEAT1
cg12614687	0.0603972	62.422	2.83294e-13	9.45197e-10	0.0603972	0.0471569	-0.0132402	OTP
cg17330048	0.557096	61.778	3.60878e-13	1.1718e-09	0.557096	0.486596	-0.0705004	RASGRF2
cg07183876	0.37242	61.7465	3.65181e-13	1.17528e-09	0.37242	0.312613	-0.0598067	RASGRF2
cg01706515	0.645512	61.3254	4.27983e-13	1.35345e-09	0.645512	0.557163	-0.0883487	CRISP2
cg25390787	0.248817	60.4187	6.02883e-13	1.84246e-09	0.248817	0.166634	-0.0821826	CRISP2
cg18052665	0.971358	58.0539	1.48327e-12	4.38557e-09	0.971358	0.980309	0.00895174	DPPA5
cg09965384	0.248552	57.4667	1.85754e-12	5.40432e-09	0.248552	0.179786	-0.0687657	SP6
cg18232816	0.164036	57.2232	2.03962e-12	5.8406e-09	0.164036	0.123081	-0.0409547	SYT10
cg05674437	0.523669	56.9974	2.22451e-12	6.32027e-09	0.523669	0.478633	-0.045036	PIGZ
cg05086567	0.724767	56.3688	2.83383e-12	7.92762e-09	0.724767	0.670434	-0.0543338	MPDU1
cg24717799	0.426275	56.1868	3.03994e-12	8.43929e-09	0.426275	0.379408	-0.0468671	C15orf40
cg10254692	0.301702	55.9877	3.28293e-12	9.04481e-09	0.301702	0.266673	-0.0350288	PLAGL1
cg25584814	0.741076	55.5932	3.82391e-12	1.0378e-08	0.741076	0.665515	-0.0755617	MIER2
cg09662920	0.414972	55.3682	4.17214e-12	1.12393e-08	0.414972	0.364234	-0.0507379	GIPC2
cg04694437	0.0839736	55.1324	4.5715e-12	1.22245e-08	0.0839736	0.113572	0.0295988	MEF2C
cg08942800	0.399704	55.0721	4.67956e-12	1.24222e-08	0.399704	0.317819	-0.0818852	CRISP2
cg04281069	0.742431	54.7479	5.30729e-12	1.39864e-08	0.742431	0.670648	-0.0717827	STX11
cg19766489	0.733565	54.6069	5.60631e-12	1.45633e-08	0.733565	0.686536	-0.0470296	GIPC2
cg09594291	0.547207	54.5682	5.69132e-12	1.46793e-08	0.547207	0.477291	-0.0699165	ZNF837
cg06122000	0.0598745	54.3045	6.3063e-12	1.6038e-08	0.0598745	0.0483077	-0.0115668	UBE2CBP
cg12611723	0.0438497	53.8332	7.5779e-12	1.91381e-08	0.0438497	0.0347004	-0.0091493	NPDC1
cg07187808	0.477895	53.6429	8.16251e-12	2.02717e-08	0.477895	0.421522	-0.056373	KCNJ9
cg17009731	0.580161	53.633	8.19399e-12	2.02717e-08	0.580161	0.629223	0.0490616	BAT2
cg14585353	0.917729	53.1124	1.00441e-11	2.4681e-08	0.917729	0.895118	-0.0226114	ZPBP2
cg03781262	0.842783	52.8459	1.11494e-11	2.72131e-08	0.842783	0.791812	-0.0509706	ZNF837
cg10502220	0.0980322	52.8199	1.12635e-11	2.73083e-08	0.0980322	0.0791413	-0.0188909	GPM6A
cg14997592	0.463427	52.8025	1.13408e-11	2.73135e-08	0.463427	0.374521	-0.0889059	CRISP2
cg09107315	0.328518	52.6215	1.2175e-11	2.91298e-08	0.328518	0.289668	-0.0388493	GIPC2
cg22194188	0.588359	52.3959	1.33028e-11	3.16202e-08	0.588359	0.522408	-0.0659511	TEX2
cg15254881	0.419584	51.6357	1.79417e-11	4.23696e-08	0.419584	0.368156	-0.0514281	GRM8
cg09971754	0.0136547	51.0765	2.23732e-11	5.18201e-08	0.0136547	0.0191109	0.00545615	ANKRD11
cg16884222	0.143567	51.0647	2.24783e-11	5.18201e-08	0.143567	0.224841	0.0812735	NEAT1
cg26218577	0.546219	51.0553	2.25619e-11	5.18201e-08	0.546219	0.481199	-0.0650208	RPLP1
cg17743279	0.0157669	50.9575	2.34513e-11	5.33039e-08	0.0157669	0.0136516	-0.00211531	CDK6
cg03029292	0.308466	50.8989	2.40018e-11	5.42163e-08	0.308466	0.24488	-0.0635867	SP6
cg18587476	0.5727	50.7585	2.53725e-11	5.69587e-08	0.5727	0.489517	-0.0831825	C2orf84
cg20747455	0.83253	50.6973	2.59952e-11	5.79987e-08	0.83253	0.775357	-0.0571733	MATN4
cg01906879	0.0812362	50.4712	2.84315e-11	6.30475e-08	0.0812362	0.0658612	-0.0153749	GBE1
cg11496432	0.618483	50.3251	3.0127e-11	6.64025e-08	0.618483	0.566702	-0.0517807	LOC728024
cg14373579	0.0318045	50.2065	3.15788e-11	6.91832e-08	0.0318045	0.0251117	-0.00669288	LOC100272217
cg26715042	0.165731	49.8641	3.61801e-11	7.83199e-08	0.165731	0.102942	-0.0627891	CRISP2
cg01076129	0.457336	49.6652	3.91588e-11	8.37709e-08	0.457336	0.392545	-0.0647904	CRISP2
cg06301726	0.451017	49.5755	4.05817e-11	8.6307e-08	0.451017	0.373612	-0.0774047	MTHFSD
cg23814743	0.356632	49.5049	4.17385e-11	8.82513e-08	0.356632	0.30797	-0.0486615	NICN1
cg07775813	0.870521	49.3606	4.42079e-11	9.29322e-08	0.870521	0.829186	-0.0413355	MIR548H4
cg26440467	0.607845	49.2931	4.54142e-11	9.49193e-08	0.607845	0.540345	-0.0674993	VPS28
cg10766585	0.77741	48.8919	5.32986e-11	1.10762e-07	0.77741	0.730651	-0.0467595	SOD3
cg21120539	0.0302034	48.6123	5.95991e-11	1.23151e-07	0.0302034	0.0247949	-0.00540848	CTSZ
cg08124399	0.868786	48.4867	6.26727e-11	1.28771e-07	0.868786	0.803993	-0.0647932	DDX43
cg09826056	0.538962	48.4191	6.43918e-11	1.3156e-07	0.538962	0.499444	-0.0395184	GIPC2
cg11882377	0.587822	48.2094	7.00316e-11	1.42283e-07	0.587822	0.526919	-0.0609026	VPS28
cg06152526	0.633384	48.0948	7.33242e-11	1.48145e-07	0.633384	0.672689	0.0393051	PLLP
cg05072008	0.636001	47.8894	7.9623e-11	1.59103e-07	0.636001	0.565201	-0.0708002	FIGNL1
cg20931541	0.757721	47.8147	8.20466e-11	1.6305e-07	0.757721	0.721132	-0.036589	PLAGL1
cg17188169	0.818881	47.7785	8.32476e-11	1.64538e-07	0.818881	0.745469	-0.0734118	DDX43
cg12451679	0.0409208	47.7133	8.54563e-11	1.6799e-07	0.0409208	0.0524497	0.0115289	ZC3H4
cg26838023	0.702657	47.6358	8.81586e-11	1.71449e-07	0.702657	0.652286	-0.0503712	NCRNA00028
cg07953307	0.789088	46.7824	1.2431e-10	2.37939e-07	0.789088	0.827941	0.0388535	LAT
cg07059402	0.376776	46.7471	1.26095e-10	2.3884e-07	0.376776	0.29057	-0.0862062	MIR659
cg09417568	0.0739249	46.5008	1.39281e-10	2.6245e-07	0.0739249	0.0954729	0.021548	CDC14B
cg23288337	0.412613	46.4375	1.42892e-10	2.66492e-07	0.412613	0.360109	-0.0525043	ECEL1P2
cg25502144	0.106423	46.0527	1.66961e-10	3.06663e-07	0.106423	0.053421	-0.0530016	NCRNA00028
cg09761121	0.45772	45.8147	1.83863e-10	3.36012e-07	0.45772	0.401721	-0.0559991	NCRNA00164
cg22744818	0.275684	45.2414	2.32045e-10	4.11653e-07	0.275684	0.251134	-0.02455	ATF4
cg04145264	0.133558	45.0452	2.51326e-10	4.43692e-07	0.133558	0.195482	0.0619233	NEAT1
cg03618211	0.287517	44.8718	2.69718e-10	4.71584e-07	0.287517	0.235993	-0.051523	NHEDC1
cg07513768	0.266178	44.693	2.90101e-10	5.02391e-07	0.266178	0.222114	-0.0440648	RPLP1
cg01031101	0.129502	44.2535	3.47089e-10	5.92615e-07	0.129502	0.101309	-0.0281935	NKAPL
cg02849309	0.359193	44.1265	3.65588e-10	6.18395e-07	0.359193	0.323676	-0.0355177	PLAGL1
cg22903908	0.143033	43.6605	4.42414e-10	7.44882e-07	0.143033	0.120889	-0.0221434	EGR2
cg11707067	0.127494	43.6097	4.51719e-10	7.57044e-07	0.127494	0.093454	-0.0340405	MZF1
cg24158363	0.079282	43.3881	4.94696e-10	8.25267e-07	0.079282	0.0538941	-0.0253879	GRB2
cg12427264	0.913178	43.3415	5.04255e-10	8.37372e-07	0.913178	0.867805	-0.0453732	STX11
cg06376520	0.655047	43.177	5.39477e-10	8.84001e-07	0.655047	0.587383	-0.067664	MYF5
cg18675097	0.109592	43.1126	5.5394e-10	9.0338e-07	0.109592	0.0705071	-0.0390849	NKAPL
cg08666152	0.935209	42.9059	6.03085e-10	9.74784e-07	0.935209	0.949074	0.0138655	LMF1
cg20704654	0.362847	42.7843	6.34026e-10	1.01131e-06	0.362847	0.279558	-0.0832897	NCRNA00028
cg13099429	0.439032	42.765	6.39073e-10	1.01491e-06	0.439032	0.367107	-0.0719253	COX16
cg20314884	0.545605	42.5971	6.84825e-10	1.07815e-06	0.545605	0.499501	-0.0461036	GLB1L
cg18001427	0.144844	42.5203	7.06862e-10	1.10805e-06	0.144844	0.100319	-0.0445258	RWDD2B
cg23651872	0.780382	42.45	7.27635e-10	1.13572e-06	0.780382	0.827577	0.0471948	TBC1D16
cg26077062	0.597163	42.3448	7.59902e-10	1.17599e-06	0.597163	0.658731	0.0615672	GOLSYN
cg19603903	0.709259	42.3339	7.63327e-10	1.17628e-06	0.709259	0.620096	-0.0891627	AURKC
cg11924019	0.372505	42.2157	8.01472e-10	1.22468e-06	0.372505	0.334952	-0.0375529	CYP1A1
cg20758219	0.90035	42.196	8.08018e-10	1.22952e-06	0.90035	0.868883	-0.0314667	PRR23B
cg23111338	0.291441	42.0265	8.66602e-10	1.30772e-06	0.291441	0.235945	-0.0554955	FIGNL1
cg18694169	0.0937802	41.5799	1.04245e-09	1.56657e-06	0.0937802	0.0615284	-0.0322518	NKAPL
cg26458617	0.52328	41.5523	1.05444e-09	1.57808e-06	0.52328	0.470505	-0.0527743	BRCA2
cg16383222	0.107091	41.5029	1.07622e-09	1.59845e-06	0.107091	0.0861936	-0.0208974	CYHR1
cg04094791	0.801065	41.4917	1.08124e-09	1.59845e-06	0.801065	0.744282	-0.0567824	HSPA7
cg10440696	0.812846	41.3988	1.12364e-09	1.65441e-06	0.812846	0.849327	0.0364809	OR52N1
cg21759280	0.965033	41.199	1.22073e-09	1.79011e-06	0.965033	0.941474	-0.023559	TNFSF9
cg09786098	0.940771	41.098	1.273e-09	1.85927e-06	0.940771	0.902999	-0.0377726	KREMEN2
cg19389372	0.125781	41.0314	1.30866e-09	1.90038e-06	0.125781	0.0788351	-0.0469456	SDHAF1
cg26706163	0.19126	41.0168	1.31664e-09	1.90038e-06	0.19126	0.158717	-0.0325432	MZF1
cg17277199	0.572855	41.0165	1.31683e-09	1.90038e-06	0.572855	0.48488	-0.0879756	C2orf84
cg05020125	0.443674	40.982	1.33579e-09	1.92013e-06	0.443674	0.400519	-0.0431544	LOC728024
cg23371413	0.74547	40.8198	1.42896e-09	2.04597e-06	0.74547	0.674644	-0.0708252	AURKC
cg13953735	0.939902	40.7952	1.44361e-09	2.05712e-06	0.939902	0.891902	-0.0480007	EHD2
cg08974244	0.316533	40.7878	1.44806e-09	2.05712e-06	0.316533	0.270396	-0.0461374	SP6
cg03243362	0.790631	40.7101	1.49562e-09	2.10007e-06	0.790631	0.749545	-0.0410859	LCK
cg21784396	0.942384	40.3551	1.73388e-09	2.3976e-06	0.942384	0.918899	-0.0234849	PRRT4
cg17842670	0.190133	40.3426	1.74296e-09	2.40101e-06	0.190133	0.148308	-0.0418255	SP6
cg24309739	0.781572	40.2761	1.79189e-09	2.45911e-06	0.781572	0.727801	-0.0537711	NAF1
cg02991085	0.121747	40.204	1.84658e-09	2.52463e-06	0.121747	0.0632855	-0.0584615	NCRNA00028
cg13417559	0.144137	39.9644	2.04074e-09	2.75897e-06	0.144137	0.10147	-0.0426673	C9orf64
cg02845890	0.0995303	39.9372	2.06409e-09	2.78021e-06	0.0995303	0.0734087	-0.0261217	C8orf45
cg22303909	0.213713	39.8828	2.1115e-09	2.83357e-06	0.213713	0.15659	-0.0571231	FIGNL1
cg06606198	0.0155038	39.786	2.19865e-09	2.91822e-06	0.0155038	0.0181501	0.00264624	DDX55
cg01535567	0.137003	39.732	2.24882e-09	2.96464e-06	0.137003	0.158919	0.0219156	WDR90
cg03895540	0.663717	39.7309	2.24993e-09	2.96464e-06	0.663717	0.725605	0.0618882	OR52N2
cg06717221	0.640899	39.6811	2.29726e-09	3.01608e-06	0.640899	0.692276	0.0513774	ATP8B3
cg23831927	0.915438	39.6616	2.31601e-09	3.02976e-06	0.915438	0.885049	-0.030389	CRYL1
cg09293391	0.294905	39.6361	2.34089e-09	3.05133e-06	0.294905	0.262893	-0.0320121	PLAGL1
cg00102731	0.57642	39.4417	2.53924e-09	3.29806e-06	0.57642	0.508999	-0.0674217	EBF4
cg15116327	0.936005	39.4285	2.55333e-09	3.30455e-06	0.936005	0.912964	-0.0230415	LCK
cg01285435	0.695566	39.3086	2.68486e-09	3.45022e-06	0.695566	0.631554	-0.0640119	VPS28
cg00308984	0.102517	38.9465	3.12507e-09	3.9738e-06	0.102517	0.0736395	-0.0288772	NHEDC1
cg04595372	0.438014	38.8519	3.25172e-09	4.12044e-06	0.438014	0.387534	-0.0504802	CRISP2
cg26332114	0.811299	38.7735	3.36059e-09	4.24361e-06	0.811299	0.745547	-0.0657518	AURKC
cg19508561	0.520024	38.7125	3.44785e-09	4.32377e-06	0.520024	0.48509	-0.0349336	LCK
cg18305433	0.800178	38.6374	3.55847e-09	4.44716e-06	0.800178	0.760657	-0.0395213	ZNF311
cg02219949	0.810332	38.5299	3.723e-09	4.62136e-06	0.810332	0.859209	0.0488772	SP6
cg05044743	0.135625	38.5218	3.73571e-09	4.62136e-06	0.135625	0.0961585	-0.0394666	SP6
cg07092985	0.819121	38.5217	3.73598e-09	4.62136e-06	0.819121	0.774937	-0.0441835	RP1
cg01220134	0.808959	38.4986	3.77234e-09	4.64685e-06	0.808959	0.777803	-0.0311564	LMF1
cg08188886	0.249897	38.4126	3.9114e-09	4.78947e-06	0.249897	0.286104	0.0362069	JAG2
cg20073313	0.918135	38.2294	4.2251e-09	5.15624e-06	0.918135	0.846485	-0.0716501	PXDNL
cg02438545	0.411083	37.9396	4.7743e-09	5.80699e-06	0.411083	0.449423	0.0383403	CDC14B
cg02654449	0.4749	37.8939	4.86731e-09	5.88827e-06	0.4749	0.40764	-0.06726	NSMCE1
cg23983517	0.0604084	37.8909	4.87351e-09	5.88827e-06	0.0604084	0.048679	-0.0117295	ACRBP
cg15537254	0.411722	37.8253	5.01039e-09	6.03361e-06	0.411722	0.361054	-0.0506675	NCRNA00028
cg02287371	0.145651	37.7125	5.25484e-09	6.30709e-06	0.145651	0.212586	0.0669347	SLC6A18
cg09071762	0.898196	37.6833	5.3201e-09	6.36441e-06	0.898196	0.864183	-0.034013	DPPA5
cg03192551	0.0883917	37.5107	5.72262e-09	6.8012e-06	0.0883917	0.0710951	-0.0172966	SLC25A39
cg16499645	0.466038	37.3447	6.13921e-09	7.22547e-06	0.466038	0.414407	-0.051631	VPS28
cg11065518	0.0474728	37.2992	6.2586e-09	7.32819e-06	0.0474728	0.0372617	-0.0102111	MDH1B
cg19817652	0.750226	37.2961	6.26678e-09	7.32819e-06	0.750226	0.680031	-0.0701945	C17orf98
cg14959908	0.56484	37.1967	6.53634e-09	7.6189e-06	0.56484	0.501331	-0.063509	EBF4
cg01492523	0.504085	37.1423	6.68858e-09	7.77145e-06	0.504085	0.457021	-0.0470638	DCHS2
cg15903915	0.585165	37.1075	6.78809e-09	7.86195e-06	0.585165	0.634452	0.0492874	NEUROD6
cg23831110	0.0986491	37.0304	7.0135e-09	8.07161e-06	0.0986491	0.0808289	-0.0178202	ZNF839
cg13630250	0.838527	36.9487	7.26088e-09	8.27772e-06	0.838527	0.800677	-0.0378499	COX16
cg02931604	0.808095	36.9013	7.40836e-09	8.41947e-06	0.808095	0.74753	-0.0605649	DPPA5
cg22841667	0.693227	36.8369	7.61351e-09	8.59887e-06	0.693227	0.636877	-0.0563502	RPL27A
cg08613888	0.733776	36.7895	7.76818e-09	8.74639e-06	0.733776	0.773389	0.0396132	LMF1
cg09819656	0.694274	36.7624	7.85828e-09	8.82053e-06	0.694274	0.646198	-0.0480763	NPAS3
cg15620114	0.918439	36.749	7.90308e-09	8.84352e-06	0.918439	0.888309	-0.0301302	SLC16A12
cg23414861	0.906682	36.5965	8.43203e-09	9.34911e-06	0.906682	0.85221	-0.0544716	DPPA5
cg06044899	0.554989	36.4818	8.8533e-09	9.75672e-06	0.554989	0.589923	0.0349334	TMSL3
cg09744420	0.470223	36.3122	9.51599e-09	1.04156e-05	0.470223	0.421974	-0.0482492	STX11
cg09168692	0.685843	36.307	9.53708e-09	1.04156e-05	0.685843	0.632704	-0.0531387	PER3
cg19712189	0.895621	36.1745	1.00907e-08	1.08616e-05	0.895621	0.933805	0.0381839	TDRD12
cg26643967	0.199396	36.1735	1.00949e-08	1.08616e-05	0.199396	0.135718	-0.0636781	SDHAF1
cg25697152	0.0980357	36.0694	1.05526e-08	1.13207e-05	0.0980357	0.0794205	-0.0186153	TEAD4
cg06698686	0.907868	36.038	1.06947e-08	1.14393e-05	0.907868	0.881523	-0.0263446	MLNR
cg22735601	0.902465	35.9313	1.11928e-08	1.18674e-05	0.902465	0.918538	0.0160732	HSP90AB2P
cg18527919	0.932046	35.7974	1.18504e-08	1.23862e-05	0.932046	0.898491	-0.033555	C2orf84
cg27153155	0.336569	35.7971	1.18524e-08	1.23862e-05	0.336569	0.291352	-0.0452175	SIM1
cg11242990	0.0273769	35.7825	1.19261e-08	1.24275e-05	0.0273769	0.0326714	0.00529444	KLHDC5
cg13672525	0.419614	35.7523	1.20812e-08	1.25532e-05	0.419614	0.372565	-0.047049	MDM4
cg23586959	0.59031	35.6252	1.27548e-08	1.31034e-05	0.59031	0.549988	-0.0403225	NCRNA00028
cg03233793	0.454588	35.5806	1.30001e-08	1.33177e-05	0.454588	0.403852	-0.0507361	NDUFA13
cg21867891	0.291255	35.418	1.39363e-08	1.42367e-05	0.291255	0.361505	0.0702507	ZNF532
cg15089217	0.888177	35.4109	1.39784e-08	1.42398e-05	0.888177	0.908977	0.0208001	CCDC14
cg06671340	0.055629	35.3723	1.42111e-08	1.43961e-05	0.055629	0.0719955	0.0163665	DENND1B
cg21242356	0.399601	35.2212	1.51608e-08	1.53155e-05	0.399601	0.360437	-0.0391631	LOC404266
cg08617160	0.354335	35.0607	1.62393e-08	1.62247e-05	0.354335	0.28935	-0.0649854	MIER2
cg17286244	0.705975	35.0347	1.64217e-08	1.6362e-05	0.705975	0.624996	-0.0809793	MIR548H4
cg04974775	0.913785	34.8872	1.74936e-08	1.73351e-05	0.913785	0.898697	-0.0150874	TRIM36
cg10342304	0.83337	34.8408	1.78456e-08	1.76358e-05	0.83337	0.860531	0.0271613	NXN
cg26213873	0.061564	34.809	1.80908e-08	1.7793e-05	0.061564	0.0506497	-0.0109143	CTTNBP2NL
cg18745424	0.760477	34.7934	1.82117e-08	1.7852e-05	0.760477	0.718881	-0.0415967	GPR128
cg13316977	0.488213	34.7374	1.86547e-08	1.82372e-05	0.488213	0.452012	-0.0362009	BEST2
cg22054885	0.87826	34.6693	1.92086e-08	1.87283e-05	0.87826	0.827511	-0.0507492	PRDM9
cg18019132	0.0834467	34.4806	2.08303e-08	2.01953e-05	0.0834467	0.126719	0.0432724	NEAT1
cg15994604	0.736409	34.4447	2.1155e-08	2.04072e-05	0.736409	0.76715	0.0307406	EHF
cg10082647	0.45554	34.3813	2.17394e-08	2.08603e-05	0.45554	0.385425	-0.0701151	C12orf23
cg13868111	0.138246	34.2279	2.32231e-08	2.21671e-05	0.138246	0.094769	-0.0434768	NHEDC1
cg01084740	0.335045	34.1721	2.37873e-08	2.2587e-05	0.335045	0.299149	-0.0358958	TMEM30B
cg13878456	0.297446	34.0607	2.49572e-08	2.36362e-05	0.297446	0.260449	-0.0369972	IKZF3
cg25802888	0.852332	34.0457	2.51188e-08	2.37274e-05	0.852332	0.779042	-0.0732894	AURKC
cg03614513	0.0923076	34.0261	2.53319e-08	2.38667e-05	0.0923076	0.079241	-0.0130666	TSPAN2
cg25274157	0.460887	34.0062	2.55495e-08	2.40039e-05	0.460887	0.423425	-0.0374624	NDUFA13
cg00186462	0.900677	33.8725	2.70659e-08	2.53037e-05	0.900677	0.850156	-0.0505209	GPR128
cg04774597	0.289309	33.7375	2.86895e-08	2.66339e-05	0.289309	0.237624	-0.0516854	RPLP1
cg18986651	0.59118	33.5863	3.06253e-08	2.834e-05	0.59118	0.639999	0.048819	PLOD2
cg03775416	0.976128	33.5765	3.07545e-08	2.83873e-05	0.976128	0.956206	-0.0199224	HAPLN4
cg20600845	0.16116	33.4046	3.31276e-08	3.04223e-05	0.16116	0.138307	-0.0228529	EGR2
cg21251018	0.531434	33.3918	3.33112e-08	3.04224e-05	0.531434	0.482317	-0.0491171	NKAPL
cg22711741	0.878092	33.3872	3.33776e-08	3.04224e-05	0.878092	0.786923	-0.0911689	AURKC
cg09075844	0.408266	33.3761	3.35377e-08	3.0492e-05	0.408266	0.473022	0.0647564	SLC6A18
cg20262330	0.379703	33.333	3.41693e-08	3.09888e-05	0.379703	0.31593	-0.0637733	COX16
cg10632765	0.961831	33.3147	3.44404e-08	3.11221e-05	0.961831	0.939183	-0.0226476	TNFSF9
cg10505785	0.333726	33.3115	3.44875e-08	3.11221e-05	0.333726	0.290375	-0.0433512	THBD
cg09303645	0.274163	33.2966	3.47109e-08	3.12461e-05	0.274163	0.23635	-0.0378135	TSPAN11
cg03995300	0.633431	33.2737	3.5057e-08	3.14675e-05	0.633431	0.51708	-0.11635	ZNF232
cg00791854	0.282025	33.2689	3.51298e-08	3.14675e-05	0.282025	0.327318	0.045293	IL6R
cg05468028	0.0816768	33.2558	3.53299e-08	3.1569e-05	0.0816768	0.0454784	-0.0361984	RWDD2B
cg20050113	0.35112	33.2224	3.58445e-08	3.19503e-05	0.35112	0.304911	-0.0462099	SLC9A2
cg02006615	0.361258	33.1485	3.70093e-08	3.28276e-05	0.361258	0.31599	-0.0452673	PTPRN2
cg10364301	0.0681723	33.1393	3.71567e-08	3.28365e-05	0.0681723	0.0463298	-0.0218425	NHEDC1
cg24052338	0.870477	33.1366	3.72e-08	3.28365e-05	0.870477	0.841834	-0.0286432	ZNF837
cg13302217	0.335722	33.1176	3.75087e-08	3.30289e-05	0.335722	0.374801	0.039079	ZFPM1
cg26998717	0.435953	33.0709	3.82737e-08	3.35401e-05	0.435953	0.387926	-0.0480276	MYF5
cg08270240	0.892682	33.0553	3.85339e-08	3.3687e-05	0.892682	0.914792	0.0221102	LOC641367
cg09314434	0.193269	33.0426	3.87466e-08	3.3721e-05	0.193269	0.170838	-0.0224306	BAT4
cg03792653	0.274386	33.0419	3.87583e-08	3.3721e-05	0.274386	0.232035	-0.0423502	RPRD1B
cg05038881	0.518246	32.958	4.01939e-08	3.48733e-05	0.518246	0.471371	-0.0468744	APITD1
cg02654291	0.194734	32.8352	4.23919e-08	3.65994e-05	0.194734	0.14522	-0.0495136	C9orf64
cg03325693	0.13586	32.8276	4.25327e-08	3.65994e-05	0.13586	0.117617	-0.0182435	ABTB2
cg16907566	0.503772	32.825	4.25808e-08	3.65994e-05	0.503772	0.466903	-0.0368686	COL14A1
cg01073837	0.351034	32.8201	4.26705e-08	3.65994e-05	0.351034	0.302057	-0.0489772	PLEKHA2
cg01343041	0.752391	32.7771	4.34744e-08	3.72012e-05	0.752391	0.695851	-0.0565398	C2orf84
cg23551979	0.563806	32.745	4.40837e-08	3.7634e-05	0.563806	0.530461	-0.0333455	VWF
cg05867884	0.18912	32.6466	4.60091e-08	3.89124e-05	0.18912	0.255516	0.0663963	SLC6A18
cg09045105	0.665377	32.6086	4.67742e-08	3.94121e-05	0.665377	0.621443	-0.0439343	BOLA1
cg16143502	0.844403	32.5886	4.71811e-08	3.96271e-05	0.844403	0.800143	-0.0442596	DDX43
cg27530093	0.479732	32.5658	4.76521e-08	3.99305e-05	0.479732	0.446435	-0.0332975	CCDC97
cg16530382	0.312094	32.5129	4.87591e-08	4.06707e-05	0.312094	0.237742	-0.0743523	FBXO47
cg25221984	0.233867	32.4846	4.93634e-08	4.10805e-05	0.233867	0.20199	-0.0318769	CD160
cg09886641	0.768794	32.3939	5.13487e-08	4.25237e-05	0.768794	0.721781	-0.0470132	MIR548H4
cg05946623	0.691741	32.3894	5.14484e-08	4.25237e-05	0.691741	0.652384	-0.0393565	CDH8
cg09404551	0.273061	32.3246	5.29206e-08	4.34443e-05	0.273061	0.241749	-0.031312	COL14A1
cg06809298	0.135501	32.2375	5.49646e-08	4.48938e-05	0.135501	0.0914176	-0.0440839	COX7A2
cg11345143	0.536159	32.1735	5.65176e-08	4.5982e-05	0.536159	0.496506	-0.0396538	CRYL1
cg22863798	0.0560274	32.1201	5.78464e-08	4.69581e-05	0.0560274	0.0678985	0.0118712	LOC389791
cg16376036	0.161383	32.0439	5.97996e-08	4.84355e-05	0.161383	0.129601	-0.0317819	PAFAH1B2
cg10002888	0.270249	31.9753	6.16136e-08	4.96835e-05	0.270249	0.302515	0.0322657	BAT2
cg16318112	0.0499097	31.951	6.22686e-08	5.01006e-05	0.0499097	0.041279	-0.00863073	AGRN
cg11001769	0.783774	31.9347	6.27148e-08	5.02373e-05	0.783774	0.747079	-0.0366954	TMEM30B
cg09779044	0.927344	31.9243	6.29991e-08	5.03037e-05	0.927344	0.940191	0.0128466	CKAP5
cg25432232	0.806956	31.9216	6.30743e-08	5.03037e-05	0.806956	0.709952	-0.097004	AURKC
cg08928145	0.413299	31.9037	6.35684e-08	5.04764e-05	0.413299	0.382731	-0.0305687	TSSK6
cg19364538	0.742053	31.8627	6.47155e-08	5.12753e-05	0.742053	0.695239	-0.0468141	NBEA
cg00058009	0.617004	31.79	6.67999e-08	5.27907e-05	0.617004	0.568645	-0.0483594	TRPC3
cg15866367	0.911014	31.7859	6.69185e-08	5.27907e-05	0.911014	0.88482	-0.026194	MLNR
cg23120345	0.901739	31.6347	7.14848e-08	5.62709e-05	0.901739	0.885869	-0.0158704	LOC285456
cg16359799	0.562971	31.6235	7.18349e-08	5.64243e-05	0.562971	0.525198	-0.0377724	PRR23B
cg10381888	0.487775	31.5734	7.34249e-08	5.7549e-05	0.487775	0.43801	-0.0497645	HLA-L
cg25614726	0.498024	31.5524	7.41032e-08	5.78569e-05	0.498024	0.456389	-0.0416349	APITD1
cg04115969	0.552352	31.5514	7.41359e-08	5.78569e-05	0.552352	0.513936	-0.0384168	SYCP1
cg06366791	0.191665	31.5313	7.47902e-08	5.82425e-05	0.191665	0.135763	-0.0559025	ATG4C
cg15452135	0.758136	31.4806	7.64653e-08	5.90413e-05	0.758136	0.702849	-0.0552864	CALHM3
cg03314840	0.591143	31.4714	7.67738e-08	5.91539e-05	0.591143	0.544949	-0.0461935	PKLR
cg18417954	0.0276357	31.4568	7.7263e-08	5.9405e-05	0.0276357	0.0475066	0.0198708	C19orf51
cg04120272	0.305627	31.3197	8.20376e-08	6.28038e-05	0.305627	0.244617	-0.0610107	FBXO47
cg25960038	0.366293	31.2801	8.34707e-08	6.35066e-05	0.366293	0.326541	-0.039752	LOC404266
cg22799420	0.510407	31.2658	8.39966e-08	6.37732e-05	0.510407	0.465787	-0.04462	DIO3
cg19837938	0.82208	30.9613	9.59825e-08	7.21205e-05	0.82208	0.77106	-0.0510198	PRDM9
cg00023919	0.22828	30.9391	9.69179e-08	7.26732e-05	0.22828	0.191556	-0.0367241	RHOD
cg00202460	0.697277	30.9252	9.75106e-08	7.29672e-05	0.697277	0.660529	-0.0367479	C15orf40
cg08331981	0.521946	30.8833	9.93201e-08	7.41686e-05	0.521946	0.474962	-0.0469832	NDUFA13
cg19579160	0.378006	30.8585	1.00405e-07	7.48255e-05	0.378006	0.420292	0.0422859	ZAK
cg00942918	0.506117	30.7664	1.04549e-07	7.75954e-05	0.506117	0.567719	0.061602	HIST1H4A
cg15951870	0.0891606	30.753	1.05163e-07	7.78924e-05	0.0891606	0.0628087	-0.0263519	SP6
cg07081739	0.600783	30.7463	1.05473e-07	7.79627e-05	0.600783	0.552926	-0.0478574	PRSS16
cg08761208	0.503204	30.7345	1.0602e-07	7.82085e-05	0.503204	0.454395	-0.0488095	IGDCC4
cg20644981	0.640183	30.6943	1.07908e-07	7.92794e-05	0.640183	0.606608	-0.0335759	RPS3A
cg12944006	0.643814	30.6356	1.10727e-07	8.10234e-05	0.643814	0.584568	-0.0592459	TRPC3
cg05363534	0.823936	30.6175	1.1161e-07	8.15056e-05	0.823936	0.848336	0.0244002	MIR612
cg07333715	0.230707	30.5741	1.1376e-07	8.25776e-05	0.230707	0.174485	-0.0562219	ASCL2
cg15077922	0.238309	30.5568	1.14631e-07	8.30441e-05	0.238309	0.216266	-0.0220439	TNIP2
cg19123916	0.830812	30.5258	1.162e-07	8.40137e-05	0.830812	0.799992	-0.0308203	SLC10A4
cg00565075	0.201365	30.4897	1.18058e-07	8.51875e-05	0.201365	0.165366	-0.0359997	MIR659
cg01652244	0.976237	30.4705	1.19058e-07	8.57395e-05	0.976237	0.959587	-0.0166499	DPPA5
cg06643849	0.839709	30.3872	1.23499e-07	8.87618e-05	0.839709	0.757969	-0.0817399	AURKC
cg03914284	0.299245	30.3409	1.26043e-07	9.0411e-05	0.299245	0.264142	-0.0351024	TM4SF5
cg05703009	0.662206	30.3052	1.28036e-07	9.16601e-05	0.662206	0.695336	0.0331297	OR52N2
cg07902731	0.480716	30.2468	1.3137e-07	9.3678e-05	0.480716	0.443594	-0.0371217	FBXO31
cg24004478	0.0352561	30.1446	1.3742e-07	9.78003e-05	0.0352561	0.0439887	0.00873256	UNC84A
cg03772909	0.807567	30.0739	1.41765e-07	0.000100696	0.807567	0.764624	-0.0429423	PRR23A
cg26104551	0.23429	30.0172	1.45353e-07	0.000103043	0.23429	0.201645	-0.0326453	GPN1
cg22495037	0.682271	30.0087	1.45899e-07	0.000103229	0.682271	0.646934	-0.0353375	RNF150
cg26494542	0.402548	29.996	1.46719e-07	0.000103607	0.402548	0.464134	0.0615858	LMF1
cg07063463	0.583458	29.9444	1.50092e-07	0.000105762	0.583458	0.523666	-0.0597924	MATN4
cg03796797	0.587094	29.9405	1.50351e-07	0.000105762	0.587094	0.52577	-0.0613249	LMF1
cg24307499	0.709762	29.9238	1.51468e-07	0.000106342	0.709762	0.630223	-0.0795387	NLRP2
cg06200514	0.96444	29.8373	1.57356e-07	0.000110263	0.96444	0.97118	0.00673993	NLRP14
cg03608974	0.373629	29.8101	1.59256e-07	0.000111306	0.373629	0.422103	0.048474	ZAK
cg18771553	0.311749	29.8073	1.59456e-07	0.000111306	0.311749	0.24042	-0.0713291	C3
cg27635330	0.675643	29.7809	1.61321e-07	0.000112391	0.675643	0.631344	-0.0442983	VAPB
cg26332061	0.214932	29.743	1.64046e-07	0.000114071	0.214932	0.192449	-0.0224837	EBF4
cg03371609	0.913831	29.7261	1.65272e-07	0.000114671	0.913831	0.883351	-0.0304794	PXDNL
cg25726513	0.0267695	29.7181	1.65855e-07	0.000114671	0.0267695	0.0223315	-0.00443796	KIAA1530
cg02444433	0.903027	29.6587	1.70265e-07	0.000117053	0.903027	0.85759	-0.0454366	PRDM9
cg25472530	0.766727	29.605	1.74354e-07	0.000119638	0.766727	0.712495	-0.0542323	PRDM9
cg07059052	0.329263	29.5298	1.80244e-07	0.000123447	0.329263	0.292505	-0.0367578	TCEB2
cg14758218	0.0569204	29.4893	1.83504e-07	0.000125443	0.0569204	0.0851736	0.0282532	NEAT1
cg12266551	0.0185842	29.4715	1.84955e-07	0.000126198	0.0185842	0.0165229	-0.00206135	TOMM40
cg14408997	0.580935	29.4569	1.86151e-07	0.000126776	0.580935	0.539933	-0.0410016	UBAP2
cg18721420	0.017513	29.4295	1.88415e-07	0.000128078	0.017513	0.0148203	-0.00269264	CCDC105
cg18922062	0.577784	29.4051	1.9046e-07	0.000129226	0.577784	0.548181	-0.029603	BTNL9
cg23718606	0.141531	29.2899	2.00423e-07	0.000135733	0.141531	0.160471	0.01894	PRSS16
cg04579398	0.0822316	29.2724	2.01986e-07	0.000136537	0.0822316	0.0527429	-0.0294886	SDHAF1
cg07923390	0.692052	29.2276	2.06029e-07	0.000139012	0.692052	0.654259	-0.0377933	TCP11
cg22753548	0.098819	29.1548	2.12781e-07	0.000143037	0.098819	0.142335	0.0435162	TNNI3
cg00765128	0.377271	29.1084	2.17198e-07	0.000145468	0.377271	0.337273	-0.0399978	NKAPL
cg05928806	0.479878	29.0922	2.1877e-07	0.000146252	0.479878	0.428199	-0.0516793	PRRT4
cg05807444	0.43296	29.0605	2.21862e-07	0.000148047	0.43296	0.402762	-0.030198	VPS28
cg12627299	0.339916	29.0353	2.24354e-07	0.000149436	0.339916	0.375722	0.0358059	RBM4B
cg13206126	0.445276	29.0037	2.27515e-07	0.000151264	0.445276	0.410362	-0.0349141	MMACHC
cg20084219	0.668013	28.9889	2.29016e-07	0.000151864	0.668013	0.603315	-0.0646982	C17orf98
cg00029825	0.434655	28.9865	2.29263e-07	0.000151864	0.434655	0.398662	-0.0359928	SLC5A2
cg07296855	0.276709	28.9825	2.29671e-07	0.000151864	0.276709	0.24068	-0.0360284	TFDP1
cg03015114	0.303798	28.9621	2.31753e-07	0.000152963	0.303798	0.27225	-0.0315479	C3
cg22158923	0.531646	28.9569	2.32291e-07	0.00015304	0.531646	0.495017	-0.036629	C7orf52
cg25753010	0.169047	28.9119	2.36973e-07	0.000155842	0.169047	0.14414	-0.0249065	BRCA2
cg05518842	0.0702807	28.9075	2.37433e-07	0.000155863	0.0702807	0.0513764	-0.0189042	MRPS34
cg07322064	0.277141	28.8319	2.45539e-07	0.000160894	0.277141	0.245062	-0.0320785	PRR18
cg09766820	0.537747	28.8126	2.47652e-07	0.000161987	0.537747	0.489688	-0.0480582	LHX8
cg14887613	0.407583	28.7794	2.51323e-07	0.000163799	0.407583	0.375837	-0.0317457	MIER2
cg04458670	0.117574	28.775	2.51816e-07	0.000163826	0.117574	0.0958412	-0.0217328	KIAA0947
cg16722947	0.519766	28.7686	2.52532e-07	0.000163999	0.519766	0.485103	-0.0346628	HLA-L
cg26006084	0.82071	28.7474	2.54923e-07	0.000165256	0.82071	0.756015	-0.0646949	STK10
cg01351315	0.527824	28.6212	2.69626e-07	0.000174477	0.527824	0.488817	-0.0390065	LOC404266
cg01156550	0.540203	28.5927	2.73055e-07	0.000176382	0.540203	0.504408	-0.0357958	ASCL2
cg14573817	0.315138	28.5744	2.75291e-07	0.000177511	0.315138	0.266081	-0.0490574	C12orf23
cg06479902	0.806568	28.5618	2.7684e-07	0.000178093	0.806568	0.769919	-0.036649	EXOC3L2
cg05001908	0.326223	28.5447	2.78953e-07	0.000178921	0.326223	0.28299	-0.0432333	IMPDH1
cg15414745	0.791675	28.4499	2.90962e-07	0.000185967	0.791675	0.72875	-0.0629255	DPPA5
cg01481976	0.730708	28.3778	3.00446e-07	0.00019162	0.730708	0.683743	-0.0469654	C9orf43
cg23965214	0.308463	28.3745	3.00887e-07	0.00019162	0.308463	0.263366	-0.0450969	FBXO47
cg10749792	0.0127143	28.3708	3.01387e-07	0.00019162	0.0127143	0.0109863	-0.00172795	PSPH
cg08905652	0.0917266	28.2641	3.16052e-07	0.000200244	0.0917266	0.0683159	-0.0234107	C6orf150
cg12975295	0.108922	28.1942	3.26043e-07	0.000205857	0.108922	0.0713958	-0.0375263	C9orf64
cg08939371	0.418474	28.1727	3.29182e-07	0.000207478	0.418474	0.370008	-0.0484658	UNC45A
cg10639395	0.118312	28.1204	3.36945e-07	0.000211698	0.118312	0.0969893	-0.0213225	RPL27A
cg03126821	0.429588	28.1197	3.37041e-07	0.000211698	0.429588	0.401547	-0.0280408	C8orf47
cg18831899	0.666006	28.0823	3.42713e-07	0.00021452	0.666006	0.611153	-0.0548528	ZNF232
cg19642433	0.907545	28.0301	3.50784e-07	0.000219129	0.907545	0.892189	-0.0153561	C12orf56
cg21235823	0.231738	28.0269	3.51282e-07	0.000219129	0.231738	0.192667	-0.0390706	GOLGA5
cg09523275	0.254365	27.9991	3.55671e-07	0.000221108	0.254365	0.222669	-0.031696	NKAPL
cg02826525	0.903434	27.9853	3.57866e-07	0.000221907	0.903434	0.876781	-0.026653	LOC375196
cg01188753	0.737575	27.9126	3.69657e-07	0.000228242	0.737575	0.694444	-0.0431304	C20orf199
cg13130352	0.681231	27.8939	3.72753e-07	0.000229764	0.681231	0.636051	-0.0451798	HLA-G
cg06644124	0.327754	27.776	3.92916e-07	0.000240967	0.327754	0.272645	-0.0551083	ZNF281
cg25496930	0.232653	27.7602	3.95685e-07	0.000242256	0.232653	0.294735	0.0620822	CMTM8
cg00766421	0.0537461	27.7279	4.0144e-07	0.000245367	0.0537461	0.0446008	-0.00914535	RWDD2A
cg05141159	0.0905312	27.6869	4.08868e-07	0.000249488	0.0905312	0.0805868	-0.00994441	DEXI
cg00945507	0.339389	27.6543	4.14871e-07	0.000252726	0.339389	0.281751	-0.0576378	SEC61G
cg26864395	0.340513	27.6111	4.22955e-07	0.000256363	0.340513	0.315774	-0.0247393	RUNX3
cg13866577	0.617238	27.6017	4.24727e-07	0.000257008	0.617238	0.692297	0.0750584	PDE4B
cg09373148	0.590646	27.5644	4.31884e-07	0.000260905	0.590646	0.518367	-0.0722792	ESYT3
cg04085339	0.162305	27.5508	4.34515e-07	0.00026206	0.162305	0.137285	-0.0250196	CACYBP
cg10949007	0.484668	27.4916	4.46173e-07	0.000267758	0.484668	0.438325	-0.0463424	GLRX
cg02207554	0.773339	27.4622	4.52075e-07	0.000270853	0.773339	0.74223	-0.0311086	SHISA6
cg13159946	0.244222	27.3953	4.6583e-07	0.000278303	0.244222	0.197024	-0.047198	NCRNA00028
cg17328665	0.717162	27.3868	4.67605e-07	0.00027878	0.717162	0.650966	-0.0661961	PER3
cg01072786	0.738237	27.3711	4.70903e-07	0.000279829	0.738237	0.702752	-0.0354849	GLB1L
cg03907016	0.58621	27.3518	4.74988e-07	0.000281796	0.58621	0.544725	-0.0414851	TNFSF9
cg10072590	0.84314	27.3448	4.76484e-07	0.000282223	0.84314	0.863099	0.0199584	MYH2
cg11503104	0.654272	27.3301	4.79624e-07	0.000283279	0.654272	0.609256	-0.0450161	C1orf86
cg25454270	0.705713	27.3292	4.79826e-07	0.000283279	0.705713	0.672894	-0.0328195	APOA5
cg20395892	0.453178	27.2919	4.87898e-07	0.000287578	0.453178	0.426082	-0.0270966	IRAK3
cg03731078	0.18946	27.2147	5.05075e-07	0.000297221	0.18946	0.163681	-0.0257791	FIGNL1
cg06264984	0.328896	27.2023	5.07873e-07	0.000298385	0.328896	0.292109	-0.0367874	CYP1B1
cg02286533	0.547069	27.1719	5.14845e-07	0.000301507	0.547069	0.480332	-0.0667367	BRCA1
cg05548469	0.556068	27.1186	5.27311e-07	0.000307808	0.556068	0.506574	-0.0494941	TRPC3
cg10245988	0.0289206	27.0745	5.37843e-07	0.000311961	0.0289206	0.0249165	-0.00400403	SYN2
cg22535729	0.965137	27.0605	5.41216e-07	0.000312647	0.965137	0.940693	-0.0244443	RP1
cg07255664	0.208918	27.0589	5.41605e-07	0.000312647	0.208918	0.180726	-0.0281921	THBD
cg26993102	0.469441	27.0335	5.47813e-07	0.0003153	0.469441	0.439514	-0.0299262	HLA-L
cg14576824	0.30341	26.9825	5.60511e-07	0.000321501	0.30341	0.259533	-0.0438772	RPS6KC1
cg01667892	0.779987	26.9791	5.61363e-07	0.000321501	0.779987	0.729759	-0.0502284	PRDM9
cg11352146	0.071749	26.9497	5.6882e-07	0.00032499	0.071749	0.0939489	0.0221998	NEAT1
cg14448104	0.826201	26.934	5.72823e-07	0.000326522	0.826201	0.791581	-0.0346201	MATN4
cg21239997	0.826291	26.8055	6.06853e-07	0.000344838	0.826291	0.799751	-0.0265399	C2orf84
cg02936953	0.744675	26.7938	6.10061e-07	0.00034612	0.744675	0.713442	-0.0312329	FAM24B
cg16536016	0.238587	26.723	6.29785e-07	0.000355647	0.238587	0.20445	-0.0341362	PLEKHA2
cg08282428	0.616246	26.7093	6.33671e-07	0.000357287	0.616246	0.534961	-0.0812855	RBM46
cg11218091	0.280356	26.7024	6.35639e-07	0.000357841	0.280356	0.227755	-0.0526011	LOC399815
cg00269553	0.936958	26.6887	6.39559e-07	0.000359491	0.936958	0.89164	-0.0453181	PXDNL
cg18644286	0.90779	26.6374	6.54504e-07	0.000366266	0.90779	0.847575	-0.0602148	AURKC
cg06885641	0.206383	26.6369	6.54632e-07	0.000366266	0.206383	0.165829	-0.0405535	MIER1
cg27567761	0.874537	26.63	6.56676e-07	0.000366845	0.874537	0.8526	-0.0219377	EGR2
cg11574745	0.882438	26.5714	6.74209e-07	0.000375209	0.882438	0.852448	-0.0299897	PPP1R3G
cg19034028	0.817387	26.5697	6.74744e-07	0.000375209	0.817387	0.781857	-0.0355305	CDH3
cg01554963	0.658714	26.5456	6.82078e-07	0.000378708	0.658714	0.701828	0.0431142	NXN
cg17779289	0.871097	26.5386	6.84227e-07	0.000379323	0.871097	0.849723	-0.0213741	TAPBP
cg03157027	0.340773	26.5209	6.89708e-07	0.000381779	0.340773	0.31075	-0.030023	OSR2
cg21846177	0.0939896	26.4913	6.98972e-07	0.000385503	0.0939896	0.053958	-0.0400316	NCRNA00028
cg06739303	0.342572	26.4892	6.99616e-07	0.000385503	0.342572	0.241664	-0.100908	LOC441666
cg08393041	0.123627	26.4452	7.13621e-07	0.000392033	0.123627	0.15235	0.0287229	ZIC4
cg18877309	0.510979	26.4038	7.27057e-07	0.000398811	0.510979	0.462018	-0.0489607	PRKCZ
cg06595595	0.379954	26.3992	7.28561e-07	0.000399034	0.379954	0.349647	-0.0303072	GNAL
cg13822256	0.79445	26.3858	7.32979e-07	0.00040085	0.79445	0.763825	-0.0306248	NEFL
cg10142874	0.815636	26.3652	7.39805e-07	0.000403948	0.815636	0.762458	-0.0531774	LPIN1
cg14042099	0.16747	26.362	7.40865e-07	0.000403948	0.16747	0.215265	0.0477953	ZBTB16
cg10350492	0.209698	26.3022	7.61115e-07	0.000413524	0.209698	0.164941	-0.0447563	RXFP3
cg16675054	0.893939	26.2477	7.80045e-07	0.000422146	0.893939	0.853256	-0.0406829	STK10
cg00760439	0.67668	26.2311	7.85888e-07	0.000424676	0.67668	0.627409	-0.0492714	RBPJL
cg01249187	0.726846	26.2093	7.93665e-07	0.000427608	0.726846	0.77448	0.0476343	CACNA1H
cg01341123	0.168396	26.1868	8.01736e-07	0.000431317	0.168396	0.134626	-0.03377	MGMT
cg25622928	0.136392	26.1531	8.14013e-07	0.000437275	0.136392	0.162534	0.026142	EPHX4
cg16792312	0.678081	26.1301	8.22527e-07	0.000441197	0.678081	0.640194	-0.0378871	LOC100128788
cg06801163	0.862213	26.1046	8.32027e-07	0.000445636	0.862213	0.831898	-0.0303152	TM4SF5
cg10366439	0.10805	26.0977	8.34628e-07	0.000446371	0.10805	0.0674803	-0.0405693	NCRNA00116
cg10600889	0.60179	26.067	8.46271e-07	0.000451933	0.60179	0.549162	-0.0526281	FBXO47
cg22396498	0.668469	26.0184	8.65036e-07	0.000461277	0.668469	0.623738	-0.0447304	CRTC3
cg04580344	0.891113	26.0015	8.71671e-07	0.000464135	0.891113	0.854545	-0.0365683	C6orf174
cg07112337	0.527082	25.9789	8.80584e-07	0.000468195	0.527082	0.464457	-0.0626254	CNGB1
cg03785828	0.236361	25.9613	8.87637e-07	0.000471256	0.236361	0.208833	-0.0275283	RPS23
cg22569496	0.615259	25.9425	8.95204e-07	0.000474581	0.615259	0.561193	-0.0540657	CACNA1A
cg20363192	0.568502	25.9173	9.05462e-07	0.00047932	0.568502	0.538625	-0.0298771	OTUD7A
cg18087477	0.546454	25.8594	9.29448e-07	0.000491302	0.546454	0.50155	-0.0449043	SYCP1
cg18116097	0.791357	25.8419	9.36818e-07	0.000494298	0.791357	0.761883	-0.0294732	CARS2
cg20785560	0.754571	25.8395	9.37833e-07	0.000494298	0.754571	0.719343	-0.0352277	GIPC2
cg07665535	0.734324	25.8255	9.4378e-07	0.000496712	0.734324	0.690961	-0.0433625	MIR193B
cg01916115	0.0773879	25.7924	9.58024e-07	0.00050348	0.0773879	0.0669391	-0.0104488	LAMA2
cg04895233	0.283827	25.768	9.68625e-07	0.000508317	0.283827	0.250905	-0.0329221	PLAGL1
cg26511972	0.556964	25.6572	1.01843e-06	0.000532219	0.556964	0.474528	-0.0824359	HLA-G
cg23026554	0.272873	25.6569	1.01856e-06	0.000532219	0.272873	0.181322	-0.0915504	LOC441666
cg05838751	0.455798	25.6291	1.03144e-06	0.000538176	0.455798	0.401198	-0.0545992	LMF1
cg10253847	0.0292574	25.6065	1.04207e-06	0.000542895	0.0292574	0.0213351	-0.00792235	NKAPL
cg19160878	0.936472	25.5944	1.04777e-06	0.000544352	0.936472	0.920725	-0.0157465	GTF3C3
cg04999036	0.149327	25.5775	1.0558e-06	0.000547744	0.149327	0.121838	-0.027489	TMEM87A
cg16446577	0.508979	25.557	1.06569e-06	0.000552086	0.508979	0.473806	-0.0351737	C6orf89
cg10650018	0.515513	25.4638	1.11163e-06	0.000575063	0.515513	0.479208	-0.036305	HTR7
cg01082601	0.380925	25.4494	1.11888e-06	0.000577174	0.380925	0.354276	-0.0266487	BLCAP
cg11304734	0.158003	25.435	1.12621e-06	0.000580131	0.158003	0.134163	-0.0238395	POLR1E
cg16170614	0.274851	25.4316	1.12794e-06	0.000580203	0.274851	0.338859	0.0640084	SOD3
cg07091062	0.850059	25.4023	1.14301e-06	0.000587125	0.850059	0.87731	0.0272511	LMF1
cg05169951	0.647723	25.367	1.16145e-06	0.000595755	0.647723	0.595208	-0.0525152	KREMEN2
cg19365614	0.953698	25.3616	1.16431e-06	0.000596069	0.953698	0.940037	-0.0136611	TTC24
cg26685752	0.876903	25.3596	1.16534e-06	0.000596069	0.876903	0.846798	-0.0301056	TCHH
cg21885995	0.869607	25.2799	1.20822e-06	0.000615403	0.869607	0.843369	-0.0262377	SRP68
cg06328724	0.296076	25.2627	1.21768e-06	0.000619355	0.296076	0.263495	-0.0325802	ZNF570
cg14825413	0.0998859	25.2413	1.22958e-06	0.000624535	0.0998859	0.170174	0.0702877	GLI4
cg06235438	0.726781	25.235	1.23308e-06	0.000625437	0.726781	0.693607	-0.0331732	ITGAL
cg18294646	0.530876	25.204	1.25056e-06	0.000633422	0.530876	0.470288	-0.0605886	RXFP3
cg26413432	0.910738	25.1205	1.29888e-06	0.000656983	0.910738	0.8881	-0.0226381	RBM46
cg03250220	0.237859	25.1173	1.30072e-06	0.000656997	0.237859	0.179884	-0.0579749	NCRNA00116
cg10569188	0.654801	25.0872	1.31864e-06	0.000664203	0.654801	0.623254	-0.0315467	DIP2B
cg02045971	0.562267	25.0673	1.33062e-06	0.000669312	0.562267	0.505299	-0.0569686	PRR23B
cg03854071	0.869105	25.0117	1.36463e-06	0.000684526	0.869105	0.847652	-0.0214532	TSSK6
cg10589310	0.755632	24.9949	1.37513e-06	0.000688842	0.755632	0.718525	-0.0371065	PRDM9
cg01335180	0.702081	24.9651	1.39383e-06	0.000697248	0.702081	0.650251	-0.0518303	HSPA7
cg25564800	0.575447	24.9416	1.4088e-06	0.000703769	0.575447	0.538776	-0.0366707	KPNA1
cg03984347	0.759598	24.9303	1.41603e-06	0.000706412	0.759598	0.711992	-0.0476062	C1orf228
cg04064701	0.642049	24.9185	1.42365e-06	0.000709241	0.642049	0.685623	0.043574	RHOBTB1
cg01306747	0.752541	24.8999	1.43579e-06	0.000714307	0.752541	0.790884	0.0383429	CDH3
cg25798460	0.368675	24.8831	1.4468e-06	0.000718804	0.368675	0.395568	0.0268935	OR56A5
cg15243856	0.342091	24.8576	1.46367e-06	0.000726193	0.342091	0.286327	-0.0557639	MATN4
cg18472881	0.368801	24.8518	1.46754e-06	0.000726703	0.368801	0.330238	-0.0385631	UNC45A
cg05605371	0.06462	24.85	1.4687e-06	0.000726703	0.06462	0.0400351	-0.0245849	NHEDC1
cg15891218	0.538983	24.8324	1.48051e-06	0.000731392	0.538983	0.501637	-0.0373459	TMEM30B
cg01185530	0.0196213	24.8269	1.48421e-06	0.000731392	0.0196213	0.016869	-0.00275237	DNAJC3
cg11585358	0.645336	24.8159	1.4917e-06	0.000734089	0.645336	0.679422	0.0340862	EPHX4
cg18724928	0.326293	24.7752	1.51951e-06	0.000746766	0.326293	0.281575	-0.0447184	UNC45A
cg24744258	0.690147	24.7215	1.55714e-06	0.000762169	0.690147	0.650603	-0.0395436	WNK4
cg16391678	0.270975	24.7089	1.56609e-06	0.000765522	0.270975	0.213073	-0.0579018	ITGAL
cg07355069	0.92662	24.643	1.61379e-06	0.000784617	0.92662	0.937103	0.0104831	HMGCS1
cg18068140	0.626551	24.5975	1.64753e-06	0.000798578	0.626551	0.590598	-0.0359527	NHLRC1
cg05348216	0.904082	24.5955	1.64909e-06	0.000798578	0.904082	0.874194	-0.0298883	PRSS16
cg18043888	0.125035	24.5896	1.6535e-06	0.000799649	0.125035	0.102093	-0.0229428	RHOD
cg25486386	0.303719	24.5764	1.66345e-06	0.000802616	0.303719	0.27193	-0.0317892	NCRNA00164
cg05059843	0.624501	24.5756	1.66405e-06	0.000802616	0.624501	0.595581	-0.0289199	DPEP1
cg03292743	0.397473	24.5704	1.66803e-06	0.000803059	0.397473	0.344603	-0.0528703	C2orf81
cg26985203	0.457871	24.5686	1.66939e-06	0.000803059	0.457871	0.498058	0.0401874	ALKBH3
cg18232313	0.621576	24.4607	1.75357e-06	0.000838013	0.621576	0.584438	-0.0371378	NHLRC1
cg01882150	0.105018	24.4407	1.76959e-06	0.000844557	0.105018	0.0924414	-0.0125769	MACROD1
cg07832006	0.751243	24.4283	1.77961e-06	0.000848226	0.751243	0.704594	-0.0466488	SYCP1
cg14915878	0.607061	24.4143	1.79101e-06	0.000851616	0.607061	0.551514	-0.0555476	MATN4
cg14367344	0.0797498	24.4111	1.79365e-06	0.000851616	0.0797498	0.0694622	-0.0102876	PRKAB2
cg10627428	0.233849	24.411	1.79374e-06	0.000851616	0.233849	0.26482	0.0309702	DIRC2
cg01691090	0.0591121	24.3395	1.85322e-06	0.000875281	0.0591121	0.0808277	0.0217156	PHLDA2
cg03298305	0.064125	24.2857	1.89925e-06	0.000894701	0.064125	0.0918504	0.0277254	ISOC2
cg19334350	0.434164	24.2629	1.91909e-06	0.000902877	0.434164	0.504678	0.0705142	PTPRN2
cg06273075	0.695778	24.2378	1.94122e-06	0.000909801	0.695778	0.641339	-0.0544384	MIR193B
cg17367884	0.697018	24.1732	1.99933e-06	0.000935786	0.697018	0.733776	0.0367584	TBC1D16
cg15321211	0.31104	24.1373	2.03242e-06	0.000950049	0.31104	0.256847	-0.0541932	HNRNPF
cg15899410	0.0977076	24.1315	2.0378e-06	0.000951343	0.0977076	0.109796	0.0120882	UBE2Q2
cg24949579	0.763054	24.1267	2.04224e-06	0.000952193	0.763054	0.791746	0.0286918	OR56A4
cg14951955	0.468738	24.1009	2.06649e-06	0.000962267	0.468738	0.433581	-0.0351569	ATG5
cg09870568	0.0499981	24.0964	2.07076e-06	0.000963019	0.0499981	0.0642416	0.0142435	ESYT3
cg07330481	0.902501	24.0488	2.11621e-06	0.000981645	0.902501	0.87163	-0.0308709	ARL5C
cg09595050	0.502437	24.0316	2.13296e-06	0.000988157	0.502437	0.563853	0.0614159	PRDM8
cg04015777	0.134437	23.9947	2.16927e-06	0.00100243	0.134437	0.112622	-0.0218148	C13orf27
cg16653901	0.312332	23.9653	2.19864e-06	0.0010147	0.312332	0.270391	-0.0419414	SKP1
cg13259925	0.136341	23.9309	2.23346e-06	0.00102947	0.136341	0.107976	-0.0283656	LRAT
cg24129222	0.55715	23.8879	2.27784e-06	0.00104781	0.55715	0.506266	-0.0508839	C2orf81
cg02472291	0.0347457	23.8868	2.27901e-06	0.00104781	0.0347457	0.0230381	-0.0117076	C8orf45
cg18177616	0.216494	23.8594	2.30771e-06	0.00105699	0.216494	0.197026	-0.0194684	IRAK3
cg06582394	0.282366	23.8464	2.32146e-06	0.00106062	0.282366	0.254156	-0.0282095	CASR
cg02190127	0.458096	23.8464	2.32147e-06	0.00106062	0.458096	0.425308	-0.0327879	ADRA1D
cg23928726	0.459497	23.8164	2.35356e-06	0.00107394	0.459497	0.427011	-0.0324864	PEX10
cg09163005	0.238474	23.8132	2.35705e-06	0.00107418	0.238474	0.299298	0.0608247	H2AFJ
cg16879052	0.516038	23.8098	2.36075e-06	0.00107452	0.516038	0.489509	-0.026529	KCNJ9
cg00658449	0.507412	23.8069	2.36389e-06	0.00107461	0.507412	0.549034	0.0416217	BEYLA
cg12327405	0.501493	23.7969	2.37469e-06	0.00107817	0.501493	0.468228	-0.033265	GNAL
cg09618778	0.275471	23.7552	2.42046e-06	0.00109621	0.275471	0.236042	-0.0394298	RHOD
cg04686545	0.69459	23.7087	2.47256e-06	0.00111703	0.69459	0.635862	-0.0587281	C12orf23
cg10713431	0.418914	23.6979	2.48488e-06	0.0011212	0.418914	0.386014	-0.0328995	MATN4
cg24406754	0.685871	23.6851	2.49942e-06	0.00112636	0.685871	0.641552	-0.0443195	C12orf56
cg09841788	0.464451	23.6459	2.54472e-06	0.00114394	0.464451	0.423272	-0.0411789	SPTB
cg25877436	0.287921	23.6373	2.55479e-06	0.00114705	0.287921	0.245163	-0.0427574	GTF3A
cg24842760	0.787759	23.5726	2.63169e-06	0.00117867	0.787759	0.74416	-0.0435993	EYA4
cg07670516	0.581386	23.5577	2.64974e-06	0.00118529	0.581386	0.526395	-0.0549916	ZNF232
cg26730619	0.720198	23.5353	2.6771e-06	0.00119459	0.720198	0.760726	0.040528	AURKC
cg00513208	0.690042	23.502	2.71833e-06	0.0012115	0.690042	0.649314	-0.040728	UPF2
cg11864574	0.444759	23.4563	2.77583e-06	0.00123109	0.444759	0.402953	-0.0418066	SPAG6
cg16519923	0.348308	23.4409	2.79561e-06	0.00123685	0.348308	0.316054	-0.0322543	ITGAL
cg05490519	0.348257	23.4262	2.81456e-06	0.00124221	0.348257	0.392954	0.0446968	PRSS22
cg17471365	0.804436	23.3938	2.85664e-06	0.00125342	0.804436	0.83386	0.0294233	HLA-DQA2
cg23299919	0.600959	23.3921	2.85888e-06	0.00125342	0.600959	0.660924	0.0599649	PTPRN2
cg06746670	0.433386	23.391	2.86032e-06	0.00125342	0.433386	0.398517	-0.0348686	SALL1
cg12229151	0.497076	23.3908	2.86064e-06	0.00125342	0.497076	0.431657	-0.0654194	PRKCDBP
cg00692833	0.588585	23.3757	2.88053e-06	0.00126062	0.588585	0.527827	-0.0607577	DGKH
cg07011961	0.937879	23.365	2.89473e-06	0.00126531	0.937879	0.907713	-0.0301657	PRDM9
cg23495733	0.0729761	23.2507	3.05075e-06	0.00132396	0.0729761	0.0545588	-0.0184173	CPNE8
cg16426670	0.867286	23.2427	3.06199e-06	0.00132725	0.867286	0.841978	-0.0253077	EBF4
cg03550384	0.901072	23.234	3.07414e-06	0.00133018	0.901072	0.884613	-0.0164585	NECAB1
cg14657725	0.443877	23.2207	3.09298e-06	0.00133591	0.443877	0.417443	-0.0264338	OSR2
cg13541527	0.717531	23.2155	3.10035e-06	0.00133751	0.717531	0.677486	-0.0400447	C6orf48
cg16047868	0.905007	23.1979	3.12564e-06	0.00134682	0.905007	0.881167	-0.0238404	LRTOMT
cg16006004	0.754293	23.1672	3.17e-06	0.00136432	0.754293	0.662766	-0.0915263	BRCA1
cg14687474	0.850579	23.15	3.19515e-06	0.00137189	0.850579	0.814501	-0.0360775	BRCA1
cg02038233	0.467549	23.0407	3.35983e-06	0.00143751	0.467549	0.436478	-0.0310711	DUOX1
cg24364827	0.0631667	23.0233	3.38698e-06	0.00144742	0.0631667	0.0517789	-0.0113878	BOLA1
cg17569743	0.158937	22.9885	3.44158e-06	0.00146387	0.158937	0.179235	0.0202982	ZIC4
cg19367436	0.0984747	22.9689	3.47283e-06	0.00147372	0.0984747	0.0703013	-0.0281734	COX7A2
cg07354679	0.812612	22.9443	3.51231e-06	0.001487	0.812612	0.777302	-0.0353105	CACNA1H
cg14995475	0.569751	22.9397	3.51978e-06	0.00148843	0.569751	0.531449	-0.0383019	TNFSF9
cg18092474	0.406269	22.9087	3.57031e-06	0.0015063	0.406269	0.360809	-0.0454608	CYP1A1
cg22103164	0.662036	22.8884	3.60387e-06	0.00151773	0.662036	0.605314	-0.0567216	RBM46
cg24016624	0.049966	22.8873	3.60576e-06	0.00151773	0.049966	0.0567832	0.00681722	RELB
cg22079902	0.859668	22.837	3.69016e-06	0.00154967	0.859668	0.827567	-0.0321013	PRDM9
cg14870223	0.655128	22.8311	3.70029e-06	0.00155118	0.655128	0.629505	-0.0256225	WDR48
cg05298628	0.0977053	22.8299	3.70229e-06	0.00155118	0.0977053	0.114219	0.0165139	VPS37B
cg18971529	0.059443	22.7745	3.79807e-06	0.00158766	0.059443	0.0382963	-0.0211467	RWDD2B
cg04938149	0.699426	22.7461	3.848e-06	0.00160668	0.699426	0.645993	-0.0534324	HBA2
cg20064693	0.666491	22.7366	3.8649e-06	0.00161188	0.666491	0.70047	0.0339785	TRIM17
cg11743829	0.377958	22.707	3.91811e-06	0.00163221	0.377958	0.346692	-0.031266	CD160
cg14182890	0.447846	22.6567	4.01007e-06	0.00166669	0.447846	0.410399	-0.0374469	C9orf50
cg22160121	0.523043	22.6466	4.02875e-06	0.00167255	0.523043	0.463615	-0.0594287	ESYT3
cg20220242	0.8207	22.6335	4.05312e-06	0.00168075	0.8207	0.764327	-0.0563729	RWDD2B
cg14947218	0.582929	22.6141	4.08957e-06	0.001692	0.582929	0.521574	-0.0613549	BRCA1
cg03852144	0.798561	22.6086	4.09996e-06	0.00169437	0.798561	0.767994	-0.0305666	GLRX
cg19632236	0.368584	22.6015	4.11348e-06	0.00169743	0.368584	0.334317	-0.0342673	KIAA0947
cg16334244	0.145183	22.5966	4.12272e-06	0.00169799	0.145183	0.125838	-0.0193451	PLAGL1
cg12020433	0.0696174	22.5928	4.12995e-06	0.00169868	0.0696174	0.0456442	-0.0239732	TMEM87A
cg16931068	0.196375	22.5903	4.13472e-06	0.00169868	0.196375	0.232916	0.0365413	DEFB127
cg22359581	0.781517	22.5884	4.1384e-06	0.00169868	0.781517	0.74784	-0.0336766	EHD2
cg06070970	0.306851	22.5719	4.17006e-06	0.00170974	0.306851	0.367652	0.0608008	GLI4
cg01084215	0.878628	22.5301	4.25125e-06	0.00173911	0.878628	0.901073	0.022445	TBC1D16
cg13523818	0.569113	22.5267	4.25785e-06	0.00173985	0.569113	0.539092	-0.0300212	HAPLN4
cg05386230	0.276777	22.5132	4.28456e-06	0.0017488	0.276777	0.251751	-0.0250267	ZNF133
cg27131955	0.327576	22.497	4.31662e-06	0.00175794	0.327576	0.298232	-0.0293434	PTGDR
cg21126707	0.852448	22.4942	4.32223e-06	0.00175826	0.852448	0.829965	-0.0224838	MYF5
cg12527684	0.149603	22.4643	4.38229e-06	0.00177836	0.149603	0.121526	-0.0280769	EIF4E
cg11380624	0.417432	22.4623	4.38633e-06	0.00177836	0.417432	0.386213	-0.0312193	DNAJC14
cg17589590	0.187095	22.4588	4.39354e-06	0.00177931	0.187095	0.205824	0.018729	PAX2
cg13767162	0.848825	22.4496	4.41214e-06	0.00178485	0.848825	0.807541	-0.0412843	ZNF570
ch.9.1352789F	0.106002	22.444	4.42374e-06	0.00178755	0.106002	0.124186	0.0181839	FAM120A
cg06846259	0.773532	22.4335	4.44522e-06	0.00179424	0.773532	0.715349	-0.0581822	POMC
cg14534277	0.824573	22.4303	4.45182e-06	0.00179491	0.824573	0.799269	-0.0253045	DSC3
cg14374521	0.242701	22.3753	4.56624e-06	0.00183901	0.242701	0.181268	-0.0614331	FAM24B
cg17835678	0.541649	22.3639	4.59048e-06	0.00184265	0.541649	0.512119	-0.0295304	HLA-L
cg06975979	0.421412	22.3223	4.67955e-06	0.001864	0.421412	0.368225	-0.0531876	LRRC61
cg26740942	0.165756	22.2992	4.72978e-06	0.00188195	0.165756	0.128146	-0.0376096	FBXO47
cg18155407	0.93859	22.2794	4.77323e-06	0.00189716	0.93859	0.960494	0.0219038	TDRD12
cg04231094	0.466036	22.2689	4.79643e-06	0.0019043	0.466036	0.394652	-0.0713839	KLHL35
cg18107827	0.602952	22.2633	4.80896e-06	0.00190528	0.602952	0.558502	-0.0444499	GRRP1
cg25451456	0.873613	22.2348	4.87268e-06	0.00192826	0.873613	0.892418	0.0188052	OR56A3
cg03023152	0.127979	22.2193	4.90789e-06	0.00193669	0.127979	0.109611	-0.0183681	GRHL2
cg03669949	0.958427	22.2183	4.90997e-06	0.00193669	0.958427	0.936556	-0.0218708	DDX43
cg14269716	0.364626	22.2043	4.94187e-06	0.00194571	0.364626	0.335005	-0.0296205	C19orf57
cg25259944	0.425029	22.1992	4.9537e-06	0.0019476	0.425029	0.360462	-0.0645669	TMEM232
cg05471521	0.444909	22.1841	4.98837e-06	0.00195911	0.444909	0.404319	-0.0405904	CSTF1
cg09745688	0.285185	22.1813	4.99482e-06	0.00195953	0.285185	0.337673	0.0524882	PRSS22
cg04484916	0.814358	22.1478	5.07293e-06	0.00197738	0.814358	0.789692	-0.0246666	LOC100128788
cg11554507	0.232551	22.1419	5.08679e-06	0.00198065	0.232551	0.265788	0.0332364	NEUROD6
cg03804621	0.674487	22.1281	5.11924e-06	0.00198903	0.674487	0.628871	-0.0456159	FAM24B
cg08570243	0.250268	22.0698	5.25927e-06	0.00204126	0.250268	0.173907	-0.0763613	NCRNA00116
cg00560277	0.713648	22.0653	5.27023e-06	0.00204333	0.713648	0.741442	0.0277941	GLI3
cg10055566	0.286169	22.0331	5.34942e-06	0.00207183	0.286169	0.25767	-0.0284987	NKAPL
cg13757194	0.873583	22.0258	5.36769e-06	0.00207669	0.873583	0.849755	-0.023828	MIR548H4
cg26276233	0.698489	22.0087	5.41025e-06	0.00209093	0.698489	0.633468	-0.0650208	BRCA1
cg02325951	0.139679	22.005	5.4195e-06	0.00209228	0.139679	0.167712	0.0280326	FOXN3
cg05673214	0.498118	21.9536	5.55023e-06	0.00213766	0.498118	0.463648	-0.0344708	FBXL16
cg20353484	0.61135	21.9505	5.5582e-06	0.00213766	0.61135	0.580885	-0.0304652	GAB4
cg10420310	0.64542	21.9496	5.56055e-06	0.00213766	0.64542	0.594874	-0.0505462	MIR193B
cg15711987	0.450502	21.9395	5.5865e-06	0.00214537	0.450502	0.416431	-0.034071	MORN4
cg22992279	0.558773	21.9351	5.59811e-06	0.00214756	0.558773	0.522829	-0.0359447	RBPJ
cg12060123	0.621121	21.9198	5.63781e-06	0.00216051	0.621121	0.649077	0.0279561	TRIM78P
cg25946389	0.163373	21.8983	5.69418e-06	0.00217982	0.163373	0.135381	-0.0279927	MGMT
cg18372208	0.655197	21.8851	5.72921e-06	0.00218896	0.655197	0.598263	-0.0569337	BRCA1
cg02712553	0.295991	21.8834	5.73391e-06	0.00218896	0.295991	0.368788	0.0727964	ZNF365
cg13475732	0.0386977	21.8825	5.73613e-06	0.00218896	0.0386977	0.0753985	0.0367009	ISOC2
cg24598712	0.817837	21.8566	5.80552e-06	0.0022083	0.817837	0.841384	0.0235471	FBRSL1
cg02725313	0.460963	21.8545	5.81109e-06	0.0022083	0.460963	0.432265	-0.0286983	REM1
cg15065854	0.148655	21.8506	5.82156e-06	0.00220997	0.148655	0.195841	0.0471866	CFD
cg00850612	0.380242	21.8379	5.85593e-06	0.0022207	0.380242	0.443121	0.0628788	KCNAB2
cg01926813	0.827649	21.8204	5.90366e-06	0.00223534	0.827649	0.785042	-0.042607	PRR23A
cg10763374	0.604715	21.8193	5.90682e-06	0.00223534	0.604715	0.669576	0.0648603	COMMD3
cg02827075	0.859001	21.8125	5.92553e-06	0.00224008	0.859001	0.818777	-0.0402241	GPR4
cg10361095	0.396012	21.7982	5.96491e-06	0.00225029	0.396012	0.34224	-0.0537723	KBTBD5
cg01875838	0.557433	21.7933	5.97851e-06	0.00225309	0.557433	0.51052	-0.0469124	TMED1
cg20995778	0.651373	21.7889	5.99061e-06	0.00225425	0.651373	0.735163	0.0837903	NLRP2
cg25819879	0.175087	21.7877	5.99401e-06	0.00225425	0.175087	0.149759	-0.0253281	RPS7
cg18379537	0.791575	21.7836	6.00547e-06	0.00225623	0.791575	0.81926	0.0276849	EPHX4
cg17139210	0.162767	21.7672	6.05136e-06	0.00226879	0.162767	0.14372	-0.0190467	DENND2C
cg16489360	0.401755	21.7524	6.093e-06	0.00228205	0.401755	0.378469	-0.023286	TMEM209
cg07376282	0.64901	21.7415	6.12379e-06	0.00229122	0.64901	0.617041	-0.0319686	GPR37
cg20392842	0.862354	21.7192	6.18749e-06	0.00230945	0.862354	0.835589	-0.0267649	HLA-DMB
cg25992382	0.690818	21.7185	6.18966e-06	0.00230945	0.690818	0.62288	-0.0679377	RIN3
cg08655760	0.442089	21.7178	6.19158e-06	0.00230945	0.442089	0.398281	-0.0438086	C1orf203
cg26516004	0.703261	21.7118	6.20883e-06	0.00231115	0.703261	0.649919	-0.0533422	CYP1A1
cg22488462	0.622421	21.688	6.27777e-06	0.00233442	0.622421	0.558177	-0.0642447	CARS2
cg03099771	0.68124	21.6423	6.4123e-06	0.00237715	0.68124	0.649821	-0.0314192	PRSS16
cg10714284	0.363706	21.6136	6.49859e-06	0.0024018	0.363706	0.334774	-0.0289323	HLA-DMB
cg20893919	0.858922	21.5487	6.69754e-06	0.00247281	0.858922	0.816974	-0.0419482	TRPC3
cg06051146	0.560935	21.5449	6.7092e-06	0.00247461	0.560935	0.525663	-0.0352716	CLP1
cg15252215	0.211123	21.5142	6.80559e-06	0.00250254	0.211123	0.161337	-0.0497866	LOC399815
cg15081844	0.922635	21.506	6.83177e-06	0.00250963	0.922635	0.933004	0.0103698	BFSP2
cg27119456	0.278611	21.5007	6.84835e-06	0.00251319	0.278611	0.180764	-0.0978471	LOC441666
cg18838701	0.183892	21.4928	6.87362e-06	0.00251992	0.183892	0.231578	0.0476856	TNNI3
cg01938018	0.387911	21.4168	7.12097e-06	0.00260797	0.387911	0.359455	-0.0284551	NPHS2
cg06939851	0.0716086	21.4028	7.16759e-06	0.0026224	0.0716086	0.0565109	-0.0150976	PYCR2
cg19661328	0.0261885	21.3912	7.20634e-06	0.00263333	0.0261885	0.0223913	-0.00379716	PIAS2
cg02319990	0.390644	21.3895	7.21195e-06	0.00263333	0.390644	0.342568	-0.0480762	NEIL1
cg13083674	0.183054	21.3485	7.35074e-06	0.00267595	0.183054	0.203639	0.0205852	SHISA7
cg05010260	0.917978	21.3431	7.36936e-06	0.00267997	0.917978	0.900592	-0.017386	C7orf52
cg21834739	0.343203	21.341	7.37651e-06	0.00267997	0.343203	0.374287	0.0310849	BAT2
cg25067162	0.418432	21.3366	7.39157e-06	0.00268275	0.418432	0.359818	-0.0586136	BRCA1
cg00448814	0.540806	21.2919	7.54712e-06	0.00273372	0.540806	0.507312	-0.033494	NKAPL
cg15194935	0.273368	21.2897	7.55455e-06	0.00273372	0.273368	0.249731	-0.023637	ICAM5
cg08551047	0.395891	21.2532	7.68413e-06	0.00277234	0.395891	0.347538	-0.0483525	UNC45A
cg10707081	0.537764	21.2496	7.69714e-06	0.00277428	0.537764	0.595429	0.0576647	PCDH9
cg06972019	0.171112	21.2416	7.7259e-06	0.00278189	0.171112	0.194803	0.0236908	ENO1
cg21536783	0.704762	21.234	7.75304e-06	0.0027889	0.704762	0.676188	-0.0285741	TACSTD2
cg21541083	0.661776	21.2159	7.81868e-06	0.00280973	0.661776	0.631009	-0.0307666	STXBP2
cg06711380	0.370794	21.2006	7.87471e-06	0.00282708	0.370794	0.33181	-0.0389844	FBXO47
cg13635431	0.559064	21.1912	7.9093e-06	0.00283467	0.559064	0.513292	-0.0457719	RBPJL
cg16768018	0.0842609	21.1885	7.91925e-06	0.00283467	0.0842609	0.111958	0.0276971	ZIC4
cg14091258	0.56094	21.1749	7.96946e-06	0.00284984	0.56094	0.614502	0.0535622	PTPRN2
cg22809920	0.829274	21.1723	7.97919e-06	0.00285052	0.829274	0.784527	-0.0447478	RBPJL
cg25594165	0.615213	21.1683	7.99416e-06	0.00285306	0.615213	0.665712	0.0504987	NRG3
cg19864758	0.0205755	21.1563	8.03909e-06	0.00286628	0.0205755	0.0178099	-0.00276556	PCSK2
cg03862854	0.493649	21.1369	8.11177e-06	0.00288542	0.493649	0.453416	-0.0402328	C20orf56
cg14340089	0.553136	21.1357	8.11657e-06	0.00288542	0.553136	0.51846	-0.0346762	TG
cg22914897	0.253181	21.0745	8.35134e-06	0.00295588	0.253181	0.22724	-0.025941	MZF1
cg09197761	0.825914	21.0633	8.39497e-06	0.00296699	0.825914	0.792875	-0.0330389	ZNF280D
cg04897644	0.789899	21.0503	8.44615e-06	0.00298218	0.789899	0.754398	-0.035501	PKLR
cg12247968	0.185308	21.0394	8.48917e-06	0.00299446	0.185308	0.165031	-0.0202776	DACH1
cg16743289	0.291719	21.0048	8.62716e-06	0.00303431	0.291719	0.271166	-0.0205537	CACYBP
cg23603852	0.454966	20.9835	8.71325e-06	0.00306163	0.454966	0.405708	-0.0492577	CALHM3
cg08558873	0.0433753	20.9649	8.78911e-06	0.00308136	0.0433753	0.0359073	-0.00746803	ZNF214
cg04774506	0.386783	20.9635	8.79483e-06	0.00308136	0.386783	0.346039	-0.0407437	LMF1
cg03417884	0.0801631	20.957	8.82166e-06	0.00308777	0.0801631	0.0662434	-0.0139197	GNAL
cg07648238	0.260456	20.9326	8.92259e-06	0.00311711	0.260456	0.216278	-0.0441786	LTBR
cg11330307	0.842067	20.9233	8.96144e-06	0.00312768	0.842067	0.82396	-0.0181069	SLCO3A1
cg04489012	0.0666638	20.9053	9.03724e-06	0.00315111	0.0666638	0.0480643	-0.0185995	LOC100132111
cg05656688	0.27933	20.8916	9.09497e-06	0.00316517	0.27933	0.248409	-0.0309211	RUNX3
cg18159840	0.243693	20.8872	9.11367e-06	0.00316705	0.243693	0.217296	-0.0263974	CASR
cg08167066	0.0351337	20.8846	9.12475e-06	0.00316705	0.0351337	0.0309132	-0.00422052	CYS1
cg00782811	0.272216	20.8824	9.13419e-06	0.00316705	0.272216	0.308273	0.036057	RCAN2
cg12424468	0.654445	20.8799	9.1447e-06	0.00316732	0.654445	0.610127	-0.0443179	C11orf2
cg19599856	0.866437	20.8756	9.1634e-06	0.00317078	0.866437	0.843353	-0.0230834	OXSR1
cg01767631	0.349523	20.8656	9.20613e-06	0.0031819	0.349523	0.297623	-0.0519005	GJA3
cg19065106	0.595058	20.864	9.21302e-06	0.0031819	0.595058	0.5659	-0.0291574	SP7
cg13897914	0.846547	20.8619	9.22202e-06	0.00318198	0.846547	0.819431	-0.0271166	NDUFAF1
cg02405517	0.335718	20.8558	9.24825e-06	0.00318801	0.335718	0.306156	-0.0295621	SNAPC2
cg08871608	0.475437	20.8412	9.31168e-06	0.00320683	0.475437	0.521873	0.0464363	CNTD2
cg21197425	0.0915632	20.8212	9.39895e-06	0.00323383	0.0915632	0.0587669	-0.0327962	NHEDC1
cg07674022	0.875357	20.7906	9.53433e-06	0.00327421	0.875357	0.845934	-0.0294232	TRPC3
cg22874695	0.0377158	20.7777	9.59193e-06	0.00328874	0.0377158	0.0445039	0.0067881	C8orf40
cg24531915	0.224852	20.7555	9.69184e-06	0.0033189	0.224852	0.256952	0.0320999	RHOU
cg02047547	0.0976732	20.7295	9.81051e-06	0.00335314	0.0976732	0.0799948	-0.0176784	ITPRIPL2
cg23626733	0.862059	20.7277	9.81848e-06	0.00335314	0.862059	0.83565	-0.0264089	PEX10
cg06647693	0.134629	20.6858	1.00129e-05	0.00340728	0.134629	0.182377	0.0477484	ZFPM1
cg02224314	0.894705	20.6845	1.00187e-05	0.00340728	0.894705	0.926192	0.031487	BCL11B
cg16779251	0.395458	20.6832	1.00249e-05	0.00340728	0.395458	0.421597	0.0261396	SP6
cg07173823	0.882504	20.6812	1.00342e-05	0.00340728	0.882504	0.856243	-0.0262613	C1orf228
cg21390624	0.74416	20.6534	1.01657e-05	0.00344868	0.74416	0.700959	-0.0432013	EYA4
cg24033122	0.414474	20.6176	1.03372e-05	0.00350362	0.414474	0.382015	-0.0324585	ITGAL
cg21648245	0.0874707	20.6114	1.03672e-05	0.00350743	0.0874707	0.0740587	-0.013412	LOC285456
cg19939077	0.0953147	20.6113	1.03678e-05	0.00350743	0.0953147	0.108936	0.0136213	PPIF
cg03272408	0.696889	20.5772	1.05342e-05	0.00356044	0.696889	0.664246	-0.0326426	COPZ2
cg22989958	0.823325	20.5588	1.06256e-05	0.00358799	0.823325	0.796201	-0.0271237	DOK1
cg22578433	0.828824	20.5562	1.06382e-05	0.00358892	0.828824	0.804911	-0.0239128	CCND3
cg23237611	0.930262	20.5491	1.06738e-05	0.00359758	0.930262	0.894869	-0.0353929	MSH4
cg23951474	0.502199	20.5103	1.08694e-05	0.00365672	0.502199	0.45909	-0.0431086	TH
cg14371312	0.231646	20.4973	1.09354e-05	0.00367552	0.231646	0.194377	-0.0372684	C9orf110
cg12831086	0.243399	20.4951	1.09471e-05	0.00367607	0.243399	0.22385	-0.019549	WFDC2
cg26127836	0.168428	20.4838	1.1005e-05	0.00369209	0.168428	0.214813	0.0463856	H2AFJ
cg24500959	0.405041	20.4371	1.12482e-05	0.00376326	0.405041	0.484424	0.0793825	MARVELD1
cg02639123	0.257912	20.4272	1.13007e-05	0.0037739	0.257912	0.203825	-0.0540868	ACTR3C
cg03883491	0.364069	20.4203	1.13372e-05	0.0037826	0.364069	0.392411	0.0283422	TSPAN1
cg21715189	0.665546	20.4023	1.14328e-05	0.003811	0.665546	0.631164	-0.0343828	CYP1B1
cg14210726	0.496855	20.3944	1.14752e-05	0.00381813	0.496855	0.534679	0.037824	TMC8
cg13798289	0.313325	20.3918	1.14893e-05	0.00381934	0.313325	0.280861	-0.0324642	THAP11
cg19362196	0.174207	20.3693	1.16112e-05	0.0038543	0.174207	0.156268	-0.0179398	STMN1
cg06937997	0.548612	20.3685	1.16157e-05	0.0038543	0.548612	0.490133	-0.0584796	PTGER3
cg01614478	0.118939	20.3658	1.163e-05	0.00385553	0.118939	0.0977094	-0.0212299	C9orf64
cg07079724	0.610269	20.337	1.17881e-05	0.00390085	0.610269	0.572368	-0.0379012	CPLX1
cg26313888	0.846543	20.3329	1.18106e-05	0.00390291	0.846543	0.802781	-0.0437623	LOC541473
cg08740698	0.405585	20.3254	1.18524e-05	0.00390879	0.405585	0.357094	-0.0484902	LTBR
cg01971160	0.469455	20.3231	1.18653e-05	0.00390879	0.469455	0.413449	-0.0560061	LHX8
cg09961397	0.939554	20.323	1.18658e-05	0.00390879	0.939554	0.924703	-0.0148505	COL9A1
cg06282964	0.327256	20.2989	1.20005e-05	0.00394601	0.327256	0.280766	-0.0464908	TEKT4
cg17887478	0.793244	20.2874	1.20654e-05	0.00396018	0.793244	0.757935	-0.0353099	MPDU1
cg00762185	0.831094	20.2703	1.21625e-05	0.00398487	0.831094	0.808397	-0.0226965	DIO3
cg06251500	0.733964	20.2641	1.21982e-05	0.00399294	0.733964	0.704802	-0.0291617	KCNH2
cg20798249	0.596238	20.2479	1.22908e-05	0.00401966	0.596238	0.544684	-0.0515543	MLNR
cg04234543	0.421272	20.2353	1.23636e-05	0.00403984	0.421272	0.371798	-0.0494745	NES
cg22970003	0.410858	20.2329	1.23776e-05	0.00404077	0.410858	0.464863	0.0540058	PTPRN2
cg11196175	0.57666	20.2254	1.24212e-05	0.00404772	0.57666	0.53383	-0.0428302	ZNF219
cg10314133	0.714084	20.1935	1.26086e-05	0.00410143	0.714084	0.668853	-0.045231	C1orf86
cg06752594	0.0272161	20.1783	1.26986e-05	0.00412704	0.0272161	0.0232988	-0.00391732	PSRC1
cg26207503	0.733451	20.1492	1.2873e-05	0.00417408	0.733451	0.691723	-0.0417278	MYF5
cg23402524	0.638156	20.1275	1.3005e-05	0.00420514	0.638156	0.588389	-0.0497671	SPTBN1
cg10523696	0.841932	20.127	1.30083e-05	0.00420514	0.841932	0.816125	-0.0258071	ZNF718
cg05518803	0.148478	20.081	1.32921e-05	0.00428104	0.148478	0.131707	-0.0167709	PSTK
cg18474934	0.584135	20.0806	1.32946e-05	0.00428104	0.584135	0.54072	-0.0434146	TRPC3
cg12814199	0.266434	20.068	1.33731e-05	0.00430015	0.266434	0.241753	-0.0246808	CTNNBIP1
cg01146943	0.541952	20.0448	1.35196e-05	0.00434258	0.541952	0.594028	0.0520762	DLEU7
cg16718276	0.648718	20.0406	1.35467e-05	0.00434443	0.648718	0.595597	-0.0531203	C1orf86
cg26855836	0.313243	19.9784	1.39479e-05	0.00446521	0.313243	0.290872	-0.0223704	CASR
cg04964562	0.832731	19.9375	1.42184e-05	0.00454447	0.832731	0.809226	-0.0235049	PLCG1
cg08832695	0.182106	19.9372	1.42204e-05	0.00454447	0.182106	0.200777	0.0186707	LOC404266
cg16872106	0.155632	19.9276	1.42851e-05	0.00456112	0.155632	0.132117	-0.0235151	ZNF133
cg07624705	0.210667	19.9027	1.44528e-05	0.00459851	0.210667	0.191305	-0.0193625	NDUFA13
cg22473846	0.365079	19.8774	1.46262e-05	0.00464964	0.365079	0.341752	-0.0233274	OSMR
cg19645298	0.564126	19.8685	1.46875e-05	0.0046628	0.564126	0.529758	-0.034368	C8orf47
cg16413687	0.152859	19.8651	1.47109e-05	0.00466431	0.152859	0.108569	-0.0442896	ALX1
cg01523881	0.144304	19.8596	1.47489e-05	0.00467229	0.144304	0.165462	0.0211578	KIF21B
cg26650655	0.0282222	19.8374	1.49036e-05	0.00471718	0.0282222	0.0333844	0.00516216	MEF2C
cg22266749	0.0317634	19.8287	1.49648e-05	0.00473243	0.0317634	0.0482256	0.0164622	COL25A1
cg10267867	0.430865	19.8214	1.50164e-05	0.00474465	0.430865	0.401012	-0.0298524	SEC14L5
cg04716530	0.210948	19.813	1.50758e-05	0.00475824	0.210948	0.159469	-0.0514794	ITGAL
cg00990613	0.232677	19.8116	1.50856e-05	0.00475824	0.232677	0.211947	-0.0207306	TNFRSF10A
cg02992705	0.147313	19.8028	1.51478e-05	0.00477006	0.147313	0.16919	0.0218767	ZFPM1
cg21163944	0.713081	19.8026	1.51494e-05	0.00477006	0.713081	0.65193	-0.0611507	C9orf86
cg09918657	0.470192	19.7988	1.51763e-05	0.00477443	0.470192	0.401325	-0.0688674	MIR193B
cg07618085	0.779303	19.734	1.56464e-05	0.00490956	0.779303	0.806819	0.0275164	TBC1D16
cg03071876	0.760906	19.7284	1.56878e-05	0.0049183	0.760906	0.725929	-0.0349778	SP6
cg26796621	0.520963	19.6946	1.59391e-05	0.00499281	0.520963	0.483696	-0.0372664	ZNF576
cg08757448	0.732596	19.6883	1.59865e-05	0.00500333	0.732596	0.701096	-0.0314996	C10orf32
cg10508778	0.380491	19.6839	1.602e-05	0.00500673	0.380491	0.341498	-0.0389928	ANAPC7
cg16355231	0.296835	19.675	1.6087e-05	0.00501752	0.296835	0.25509	-0.0417445	PEX10
cg14216940	0.255276	19.664	1.61708e-05	0.00503501	0.255276	0.226746	-0.0285295	IKZF1
cg05997941	0.272417	19.6362	1.63835e-05	0.00509687	0.272417	0.254519	-0.0178981	FEV
cg05918002	0.125048	19.6313	1.64216e-05	0.00510435	0.125048	0.0937771	-0.0312713	ZNF232
cg05364567	0.272347	19.6292	1.64377e-05	0.00510502	0.272347	0.228899	-0.0434477	ZNF232
cg16299003	0.525375	19.5916	1.67314e-05	0.00518736	0.525375	0.494076	-0.0312994	FAM24B
cg04018325	0.688348	19.5854	1.67803e-05	0.00519597	0.688348	0.642941	-0.0454061	MIR193B
cg17723299	0.10548	19.5845	1.67877e-05	0.00519597	0.10548	0.129058	0.0235785	DENND1B
cg11857392	0.588458	19.5778	1.68402e-05	0.00520777	0.588458	0.551095	-0.0373629	FOXN4
cg03267026	0.533679	19.5738	1.68726e-05	0.00521335	0.533679	0.566273	0.0325937	BRSK2
cg12052203	0.0139	19.5553	1.70204e-05	0.00525455	0.0139	0.0257338	0.0118338	B3GNT1
cg16620608	0.726559	19.5501	1.70621e-05	0.00526297	0.726559	0.698475	-0.0280838	MOGAT3
cg18221429	0.400595	19.5473	1.70839e-05	0.00526522	0.400595	0.346477	-0.0541182	LRRC61
cg21516287	0.124886	19.5213	1.72945e-05	0.00531827	0.124886	0.0955011	-0.0293846	ACTR3C
cg24711397	0.782589	19.5186	1.7317e-05	0.00531827	0.782589	0.760752	-0.0218369	EGR2
cg21549422	0.198558	19.5183	1.73191e-05	0.00531827	0.198558	0.18013	-0.0184281	COL9A1
cg01575930	0.890828	19.5171	1.73291e-05	0.00531827	0.890828	0.867399	-0.0234289	PCDHGA2
cg14921939	0.450165	19.5082	1.74017e-05	0.00533154	0.450165	0.410957	-0.0392073	MATN4
cg03607728	0.107685	19.4994	1.74741e-05	0.00534886	0.107685	0.0856809	-0.0220044	RWDD2B
cg09715499	0.405007	19.4972	1.74927e-05	0.00534886	0.405007	0.362346	-0.0426607	C7orf52
cg23973272	0.89109	19.4928	1.75292e-05	0.00535128	0.89109	0.86099	-0.0301004	PXDNL
cg09562675	0.644205	19.4908	1.75452e-05	0.00535128	0.644205	0.672233	0.0280276	SLC6A18
cg26501369	0.546328	19.4879	1.75691e-05	0.00535128	0.546328	0.500363	-0.0459654	EYA4
cg06859037	0.618818	19.4852	1.75917e-05	0.00535366	0.618818	0.570144	-0.0486738	CALHM3
cg12243267	0.780722	19.4653	1.77572e-05	0.00539501	0.780722	0.735012	-0.0457097	USP29
cg19448837	0.510227	19.4584	1.78156e-05	0.00540788	0.510227	0.478734	-0.0314922	MAPK4
cg22462983	0.501124	19.4551	1.78431e-05	0.00540788	0.501124	0.455423	-0.0457003	EYA4
cg11523134	0.75225	19.455	1.78442e-05	0.00540788	0.75225	0.710759	-0.0414903	TP73
cg02111951	0.432997	19.4273	1.80784e-05	0.00546066	0.432997	0.39398	-0.0390174	C11orf9
cg11088471	0.839553	19.4187	1.81523e-05	0.00547844	0.839553	0.809151	-0.0304012	SIM2
cg03719040	0.251751	19.3863	1.84313e-05	0.00555802	0.251751	0.228921	-0.0228302	TMEM128
cg21096548	0.718784	19.3599	1.86629e-05	0.00561856	0.718784	0.690847	-0.0279367	ANGEL1
cg10792923	0.509788	19.3577	1.86816e-05	0.00561955	0.509788	0.431133	-0.0786553	UBE2D3
cg18509719	0.185293	19.3498	1.87516e-05	0.00563591	0.185293	0.2203	0.0350077	BRSK2
cg19929617	0.130115	19.3457	1.8788e-05	0.00564221	0.130115	0.152468	0.0223523	ELOVL4
cg06739462	0.711891	19.3369	1.88659e-05	0.00565626	0.711891	0.678224	-0.033667	DGKA
cg24960291	0.546033	19.329	1.89369e-05	0.00567286	0.546033	0.59281	0.0467764	IGF2BP2
cg09236284	0.305236	19.3272	1.8953e-05	0.00567302	0.305236	0.276642	-0.0285947	TAC1
cg23531640	0.119091	19.3201	1.90163e-05	0.00567837	0.119091	0.132657	0.0135653	ETS1
cg19344103	0.269556	19.32	1.90177e-05	0.00567837	0.269556	0.240018	-0.0295378	SNX3
cg01606023	0.211574	19.2919	1.92715e-05	0.0057447	0.211574	0.17299	-0.0385845	NXPH4
cg14472148	0.402351	19.2818	1.93636e-05	0.00576744	0.402351	0.369292	-0.033059	NDUFB6
cg24866363	0.82999	19.2706	1.94658e-05	0.00579061	0.82999	0.852709	0.0227195	MSH3
cg24689699	0.358888	19.2698	1.94732e-05	0.00579061	0.358888	0.408355	0.0494664	TMEM179
cg24506767	0.362155	19.266	1.95082e-05	0.00579153	0.362155	0.333199	-0.0289563	PAQR8
cg06665622	0.533551	19.2491	1.96645e-05	0.00583318	0.533551	0.58558	0.0520288	RCAN2
cg22496683	0.746216	19.1982	2.01429e-05	0.00596535	0.746216	0.703088	-0.0431286	RBM46
cg10186456	0.544199	19.1949	2.01749e-05	0.00596997	0.544199	0.576417	0.032218	TMPRSS8
cg07992484	0.575146	19.1848	2.02708e-05	0.00598859	0.575146	0.547445	-0.0277005	UXS1
cg24977886	0.86656	19.1584	2.05251e-05	0.00605882	0.86656	0.84246	-0.0240997	FAM109B
cg04904388	0.86691	19.1255	2.08469e-05	0.0061488	0.86691	0.851294	-0.0156154	LOXL3
cg26359857	0.7966	19.1182	2.09196e-05	0.00616525	0.7966	0.771765	-0.0248348	ACCN1
cg08933000	0.634253	19.1104	2.09961e-05	0.00618279	0.634253	0.595278	-0.0389758	C1orf86
cg11141336	0.822843	19.102	2.10803e-05	0.00620256	0.822843	0.793148	-0.0296949	MMRN2
cg24693982	0.886874	19.0942	2.11579e-05	0.00622037	0.886874	0.867564	-0.01931	STX11
cg06956295	0.703729	19.0839	2.12608e-05	0.00624557	0.703729	0.677321	-0.0264081	TAF4
cg14975237	0.859443	19.0795	2.13052e-05	0.00625355	0.859443	0.881622	0.0221789	SEPHS1
cg06374097	0.237248	19.0767	2.1334e-05	0.00625695	0.237248	0.271649	0.0344011	IGF2BP2
cg05506011	0.845691	19.0729	2.13722e-05	0.00626311	0.845691	0.828052	-0.0176385	C3orf30
cg04362002	0.772974	19.0689	2.14128e-05	0.00626776	0.772974	0.74418	-0.0287935	PRDM9
cg06618713	0.0787091	19.0511	2.15931e-05	0.00630406	0.0787091	0.0642029	-0.0145063	NHEDC1
cg06329735	0.493804	19.0506	2.15986e-05	0.00630406	0.493804	0.406182	-0.0876218	KLHL35
cg24456365	0.119142	19.0423	2.16831e-05	0.00631856	0.119142	0.106569	-0.0125728	MMP16
cg08108911	0.108701	19.022	2.18923e-05	0.00636933	0.108701	0.0915754	-0.0171259	ARHGEF11
cg12114735	0.0829603	19.0158	2.19565e-05	0.00638289	0.0829603	0.104288	0.0213275	TNNI3
cg00065302	0.698185	19.0104	2.20128e-05	0.00639415	0.698185	0.667981	-0.0302041	RNF160
cg04053108	0.243164	19.0065	2.20538e-05	0.00640096	0.243164	0.199207	-0.0439573	VWF
cg17860381	0.0124999	18.9941	2.21833e-05	0.00643342	0.0124999	0.0111106	-0.00138927	NR3C1
cg14188428	0.906936	18.9689	2.24496e-05	0.00650027	0.906936	0.888925	-0.0180114	TSSK6
cg01005080	0.670309	18.9575	2.25706e-05	0.00652399	0.670309	0.6333	-0.0370087	LHX8
cg08926642	0.952731	18.9562	2.25853e-05	0.00652399	0.952731	0.920599	-0.0321322	PER3
cg20068320	0.387061	18.9448	2.27075e-05	0.00655407	0.387061	0.361341	-0.0257198	FLJ12825
cg14950044	0.520587	18.9356	2.28059e-05	0.00657724	0.520587	0.566356	0.0457692	BCAS4
cg04519487	0.293992	18.9325	2.28393e-05	0.00658167	0.293992	0.269737	-0.0242553	BCL2L10
cg07539583	0.674948	18.9292	2.28756e-05	0.00658692	0.674948	0.641483	-0.0334646	PRSS16
cg05778996	0.0472871	18.9164	2.30143e-05	0.00662161	0.0472871	0.0548729	0.00758585	POLL
cg09046055	0.15197	18.9144	2.30358e-05	0.00662255	0.15197	0.129545	-0.0224246	PRR18
cg14700504	0.645467	18.9116	2.30669e-05	0.00662625	0.645467	0.714164	0.0686966	ZNF365
cg03621001	0.519231	18.8849	2.33598e-05	0.00669104	0.519231	0.4861	-0.033131	RAB8A
cg05184607	0.652482	18.8844	2.33661e-05	0.00669104	0.652482	0.619605	-0.0328764	DPEP1
cg12358432	0.745009	18.8776	2.34408e-05	0.00670717	0.745009	0.709466	-0.0355426	HLA-G
cg27609986	0.733373	18.8741	2.34798e-05	0.00671305	0.733373	0.709494	-0.0238789	LOC100288797
cg25758952	0.103568	18.8359	2.39083e-05	0.00683019	0.103568	0.0869827	-0.0165851	MPDU1
cg02992596	0.820001	18.7783	2.45699e-05	0.0069972	0.820001	0.794544	-0.025457	RBM46
cg02415057	0.0433978	18.7588	2.4798e-05	0.00705112	0.0433978	0.0290223	-0.0143755	GLIPR1L2
cg15291170	0.719513	18.749	2.49136e-05	0.00707294	0.719513	0.693988	-0.0255251	OTOF
cg11361442	0.902872	18.7431	2.49837e-05	0.0070873	0.902872	0.874432	-0.0284401	TPCN2
cg07981980	0.500005	18.7292	2.51488e-05	0.00712857	0.500005	0.473265	-0.0267404	CROCC
cg17446956	0.765398	18.7269	2.51755e-05	0.00713058	0.765398	0.73588	-0.0295181	SSH1
cg03636234	0.196049	18.7213	2.52433e-05	0.00714421	0.196049	0.171559	-0.0244904	RNF19A
cg15445000	0.494983	18.6843	2.56897e-05	0.00725364	0.494983	0.44721	-0.047773	MED1
cg04142296	0.613993	18.679	2.57541e-05	0.00726617	0.613993	0.560364	-0.0536295	PLEKHA2
cg14200364	0.804943	18.6471	2.61464e-05	0.00737114	0.804943	0.760592	-0.044351	MSH4
cg02683114	0.95822	18.6371	2.62707e-05	0.00739445	0.95822	0.947171	-0.0110497	C2orf84
cg02169857	0.162904	18.6356	2.62901e-05	0.00739445	0.162904	0.117086	-0.0458182	NCRNA00116
cg12500876	0.441556	18.6328	2.63248e-05	0.00739848	0.441556	0.400837	-0.0407193	LRRK1
cg06745753	0.971342	18.6261	2.64091e-05	0.00741599	0.971342	0.958695	-0.012647	C1orf228
cg07091481	0.87975	18.6246	2.64278e-05	0.00741599	0.87975	0.909439	0.029689	C10orf58
cg01657995	0.633939	18.6207	2.64756e-05	0.00742367	0.633939	0.606165	-0.0277739	C6orf48
cg11596009	0.34777	18.614	2.656e-05	0.0074416	0.34777	0.319424	-0.0283466	OSCP1
cg21043657	0.572645	18.5909	2.68536e-05	0.00751805	0.572645	0.529009	-0.0436362	SYT10
cg04050898	0.719901	18.589	2.68773e-05	0.0075189	0.719901	0.678551	-0.0413501	ZFAT
cg23823908	0.349868	18.5848	2.69307e-05	0.00752805	0.349868	0.315282	-0.0345862	PTGER3
cg06429214	0.268144	18.5688	2.71364e-05	0.00757972	0.268144	0.207135	-0.0610088	TMEM232
cg11216554	0.568452	18.548	2.74053e-05	0.00763996	0.568452	0.502074	-0.0663779	LOC399815
cg08081659	0.86562	18.5473	2.74151e-05	0.00763996	0.86562	0.839105	-0.0265154	ZCCHC14
cg16449687	0.219968	18.5297	2.76445e-05	0.007698	0.219968	0.151668	-0.0682995	LOC441666
cg05302542	0.19387	18.5268	2.76823e-05	0.00770011	0.19387	0.155923	-0.0379468	SLC25A19
cg09089451	0.910341	18.5259	2.76944e-05	0.00770011	0.910341	0.893509	-0.0168326	KRBA1
cg11225751	0.71589	18.5151	2.78369e-05	0.00773337	0.71589	0.679529	-0.0363612	PRAME
cg02119840	0.246668	18.5126	2.78694e-05	0.00773337	0.246668	0.204023	-0.0426456	ACTR3C
cg07200957	0.292666	18.512	2.78778e-05	0.00773337	0.292666	0.342003	0.0493371	PDE4D
cg18023724	0.825863	18.5046	2.79764e-05	0.00774889	0.825863	0.801381	-0.0244825	NAF1
cg14067873	0.728494	18.4853	2.82332e-05	0.00780813	0.728494	0.676397	-0.0520972	MYF5
cg21686600	0.833372	18.4831	2.82635e-05	0.00781057	0.833372	0.809039	-0.0243338	C1orf201
cg09099830	0.173782	18.4813	2.82868e-05	0.00781106	0.173782	0.136318	-0.0374642	ITGAL
cg07917609	0.291301	18.4475	2.87452e-05	0.00792562	0.291301	0.235202	-0.0560983	RXFP3
cg14671222	0.287834	18.4418	2.88234e-05	0.00794117	0.287834	0.257465	-0.0303693	KRBA1
cg01225317	0.0822547	18.4254	2.90483e-05	0.00798496	0.0822547	0.0742533	-0.00800141	CDK18
cg05850327	0.108988	18.4195	2.91305e-05	0.00800153	0.108988	0.0906829	-0.018305	GJB2
cg01673674	0.419019	18.4156	2.91836e-05	0.00801005	0.419019	0.370715	-0.0483039	GDF6
cg23110482	0.850403	18.4073	2.9299e-05	0.00803158	0.850403	0.822057	-0.0283455	HLA-G
cg10675276	0.374713	18.4068	2.93062e-05	0.00803158	0.374713	0.339141	-0.0355722	EYA4
cg21852429	0.778553	18.4014	2.93816e-05	0.00804618	0.778553	0.744492	-0.0340615	C17orf98
cg27333426	0.778842	18.3996	2.94071e-05	0.00804683	0.778842	0.807324	0.0284816	SCAND3
cg06666376	0.730593	18.3981	2.94282e-05	0.00804683	0.730593	0.763334	0.0327407	C19orf77
cg01565777	0.526015	18.3929	2.95005e-05	0.00806054	0.526015	0.489201	-0.0368138	PRR23C
cg12537337	0.539905	18.3812	2.96643e-05	0.00809416	0.539905	0.609455	0.0695498	BTN3A3
cg10347828	0.248363	18.381	2.96681e-05	0.00809416	0.248363	0.283438	0.0350746	RASIP1
cg11644479	0.634463	18.3689	2.98392e-05	0.00813474	0.634463	0.599502	-0.0349608	ASCL2
cg22490861	0.335599	18.3655	2.98875e-05	0.0081383	0.335599	0.300793	-0.034806	HTR7P
cg23295647	0.916036	18.3637	2.99121e-05	0.0081383	0.916036	0.879252	-0.0367838	NPAS3
cg22533419	0.443125	18.3609	2.99519e-05	0.0081383	0.443125	0.411907	-0.0312183	ZNF589
cg19764418	0.332745	18.3601	2.99642e-05	0.0081383	0.332745	0.301434	-0.0313111	RYR2
cg19384825	0.0810094	18.3508	3.00973e-05	0.00816392	0.0810094	0.10554	0.0245303	ISOC2
cg27434368	0.527478	18.3472	3.01477e-05	0.00816986	0.527478	0.500485	-0.0269931	CILP2
cg21126229	0.762669	18.3284	3.04191e-05	0.00823113	0.762669	0.699076	-0.063593	RNF212
cg16313910	0.929495	18.3158	3.06012e-05	0.00826811	0.929495	0.902654	-0.0268411	SOX30
cg23069923	0.976603	18.3073	3.07262e-05	0.00827727	0.976603	0.971006	-0.00559644	TSSK6
cg12817908	0.799765	18.3053	3.07552e-05	0.00827897	0.799765	0.83375	0.0339841	NMNAT3
cg06001716	0.600314	18.3035	3.07809e-05	0.00827974	0.600314	0.541596	-0.0587171	BRCA1
cg08888354	0.391889	18.2971	3.08747e-05	0.00829883	0.391889	0.359334	-0.0325547	ZNF570
cg21443699	0.687082	18.2817	3.11018e-05	0.00835355	0.687082	0.721685	0.0346033	C7orf34
ch.10.2563868F	0.673826	18.2802	3.11242e-05	0.00835355	0.673826	0.704906	0.0310794	TIAL1
cg20703564	0.137826	18.274	3.12161e-05	0.00836638	0.137826	0.115939	-0.0218865	BLCAP
cg20112159	0.642377	18.2651	3.13488e-05	0.00838906	0.642377	0.60507	-0.0373068	PTPRQ
cg14505694	0.702366	18.2549	3.15007e-05	0.00842353	0.702366	0.730145	0.0277797	TBC1D16
cg21995147	0.918459	18.2481	3.16025e-05	0.00844453	0.918459	0.947152	0.0286925	ABCA7
cg05657213	0.707025	18.245	3.16498e-05	0.00845095	0.707025	0.669901	-0.0371243	ZNF843
cg03185704	0.478795	18.2428	3.16831e-05	0.00845365	0.478795	0.41623	-0.0625654	LRRC61
cg05524354	0.261243	18.2346	3.18069e-05	0.00847425	0.261243	0.210762	-0.0504807	PTPRE
cg01959416	0.19239	18.2206	3.20199e-05	0.0085185	0.19239	0.15978	-0.0326092	ACTR3C
cg26278103	0.696915	18.1875	3.25272e-05	0.00862822	0.696915	0.668511	-0.0284043	GPR37
cg13372743	0.957565	18.1782	3.26722e-05	0.00866037	0.957565	0.945157	-0.0124081	PXDNL
cg25614875	0.117414	18.1444	3.32014e-05	0.00878146	0.117414	0.161756	0.0443418	ESRRG
cg14308479	0.0992625	18.1416	3.32455e-05	0.00878672	0.0992625	0.0803827	-0.0188798	ASCL2
cg26491833	0.679775	18.1302	3.34268e-05	0.00882182	0.679775	0.644046	-0.0357297	CCND3
cg11846580	0.115116	18.1275	3.34707e-05	0.00882698	0.115116	0.140243	0.0251271	ZFPM1
cg24754223	0.658277	18.1131	3.37002e-05	0.00887739	0.658277	0.622142	-0.0361352	PFKP
cg24714864	0.27781	18.1119	3.37191e-05	0.00887739	0.27781	0.221768	-0.0560426	LOC441666
cg15922705	0.911806	18.108	3.37817e-05	0.00887739	0.911806	0.887138	-0.0246684	COL9A1
cg00294684	0.919926	18.0901	3.40711e-05	0.00894486	0.919926	0.929028	0.00910283	OR52B6
cg01038597	0.138794	18.089	3.40898e-05	0.00894486	0.138794	0.109749	-0.0290449	BCKDK
cg17872261	0.434198	18.0841	3.41684e-05	0.00895901	0.434198	0.391957	-0.0422409	LOC441046
cg21063716	0.381528	18.0744	3.43278e-05	0.00899434	0.381528	0.35314	-0.0283885	ASCL2
cg01215957	0.129753	18.0724	3.43596e-05	0.00899619	0.129753	0.112908	-0.0168456	FAM168A
cg07327468	0.583077	18.0275	3.51036e-05	0.00916458	0.583077	0.539012	-0.0440643	EYA4
cg14030268	0.0176525	18.0234	3.51717e-05	0.00916919	0.0176525	0.0154902	-0.00216232	PDZD8
cg08464498	0.706774	17.996	3.56336e-05	0.00926969	0.706774	0.674952	-0.0318223	MYO1C
cg01633184	0.571426	17.9888	3.57565e-05	0.00929501	0.571426	0.604582	0.033156	SLC26A11
cg11789492	0.811553	17.9716	3.60513e-05	0.00935825	0.811553	0.841711	0.0301583	CACNA1H
cg16312552	0.794499	17.9662	3.61437e-05	0.00936888	0.794499	0.773264	-0.0212342	CSTL1
cg08211413	0.44212	17.9638	3.61854e-05	0.00937301	0.44212	0.401863	-0.0402563	LTB4R
cg21131022	0.693832	17.9544	3.63475e-05	0.00940443	0.693832	0.651525	-0.0423069	HAPLN4
cg25781123	0.134982	17.9538	3.63585e-05	0.00940443	0.134982	0.116525	-0.018457	THUMPD3
cg00750917	0.711298	17.9426	3.65534e-05	0.00943823	0.711298	0.684931	-0.0263668	FAM135B
cg19568003	0.897151	17.9404	3.6591e-05	0.00943823	0.897151	0.852875	-0.0442757	AURKC
cg22886139	0.212534	17.9403	3.6593e-05	0.00943823	0.212534	0.190082	-0.0224526	PCDHAC1
cg25814096	0.747785	17.9375	3.66421e-05	0.00944421	0.747785	0.768899	0.0211147	UNK
cg16986720	0.659125	17.9312	3.67521e-05	0.00946585	0.659125	0.701225	0.0420996	DLG2
cg03208010	0.0906002	17.9179	3.69859e-05	0.00951932	0.0906002	0.0776108	-0.0129894	NHEDC1
cg19893439	0.172424	17.9152	3.70326e-05	0.00952461	0.172424	0.148502	-0.0239224	OBFC2B
cg09068086	0.0986514	17.9088	3.71461e-05	0.00953356	0.0986514	0.0608403	-0.0378111	NCRNA00116
cg20180364	0.516419	17.9047	3.72195e-05	0.00953901	0.516419	0.486672	-0.0297473	HHEX
cg07402261	0.642976	17.9047	3.72198e-05	0.00953901	0.642976	0.610652	-0.0323239	CARS2
cg17419461	0.820012	17.9019	3.72694e-05	0.00954501	0.820012	0.787925	-0.0320868	PIK3C2B
cg03449150	0.794908	17.8924	3.74383e-05	0.00956924	0.794908	0.821768	0.0268597	SPRR2F
cg20120512	0.560152	17.8913	3.74586e-05	0.00956924	0.560152	0.53509	-0.0250629	DACT3
cg11031976	0.896942	17.8907	3.74693e-05	0.00956924	0.896942	0.875895	-0.0210474	BOLL
cg05895034	0.354966	17.8867	3.75395e-05	0.00958045	0.354966	0.400504	0.0455388	PRSS22
cg23389023	0.662312	17.8821	3.76234e-05	0.00959301	0.662312	0.621846	-0.0404654	F10
cg03964111	0.472099	17.8796	3.76679e-05	0.00959301	0.472099	0.443424	-0.0286743	TMEM176B
cg20341758	0.522952	17.8705	3.78313e-05	0.00962789	0.522952	0.491042	-0.0319099	CH25H
cg18914962	0.840514	17.8599	3.80231e-05	0.00966995	0.840514	0.857898	0.0173831	MAP3K5
cg05418487	0.381081	17.8504	3.81968e-05	0.00970732	0.381081	0.357118	-0.0239631	KCNQ1
cg05602356	0.190292	17.8467	3.82641e-05	0.00971764	0.190292	0.222375	0.0320834	PDE4D
cg15108991	0.685308	17.8357	3.84651e-05	0.00975797	0.685308	0.714008	0.0286997	S100A12
cg20750528	0.423208	17.8168	3.88141e-05	0.00983063	0.423208	0.393593	-0.0296145	HDDC3
cg20098478	0.711063	17.8021	3.90871e-05	0.00987835	0.711063	0.676108	-0.0349553	WIF1
cg07292251	0.927262	17.8004	3.91176e-05	0.00987922	0.927262	0.912308	-0.0149536	F12
cg25371169	0.227872	17.7934	3.92501e-05	0.00989893	0.227872	0.203365	-0.0245069	PLEKHA2
cg05353869	0.396544	17.7843	3.94204e-05	0.00993498	0.396544	0.305715	-0.0908289	KLHL35
cg18351607	0.205557	17.7569	3.99396e-05	0.0100581	0.205557	0.187298	-0.0182592	PSTK
cg07697177	0.596342	17.7556	3.9964e-05	0.0100581	0.596342	0.55421	-0.0421327	C1orf86
cg10486974	0.889199	17.7518	4.00372e-05	0.0100695	0.889199	0.90337	0.0141706	PACSIN1
cg19280206	0.396947	17.7265	4.05233e-05	0.0101847	0.396947	0.363054	-0.0338928	PIGZ
cg06868955	0.531594	17.7212	4.06256e-05	0.010198	0.531594	0.488739	-0.0428552	ATP5G2
cg00660626	0.726236	17.7209	4.06322e-05	0.010198	0.726236	0.680922	-0.0453148	PRKCZ
cg20330472	0.139866	17.7138	4.07702e-05	0.0102256	0.139866	0.117521	-0.0223443	EYA4
cg14811319	0.837845	17.7044	4.09538e-05	0.0102645	0.837845	0.800186	-0.0376597	SPACA1
cg27564766	0.613654	17.6906	4.1225e-05	0.0103254	0.613654	0.560876	-0.052778	TP73
cg23754392	0.125203	17.6858	4.13181e-05	0.0103416	0.125203	0.145317	0.0201145	BMI1
cg00805867	0.538718	17.6765	4.15035e-05	0.0103809	0.538718	0.576327	0.0376083	PDE4B
cg04664342	0.663731	17.6703	4.16269e-05	0.0104046	0.663731	0.632779	-0.0309515	TM4SF5
cg12902183	0.295091	17.664	4.17522e-05	0.0104287	0.295091	0.260364	-0.034727	IGFBP3
cg08146111	0.91083	17.6483	4.20664e-05	0.0104928	0.91083	0.897652	-0.013178	RNASEH2B
cg24824686	0.417023	17.6382	4.22699e-05	0.0105363	0.417023	0.361598	-0.0554248	PTPRE
cg07824824	0.323951	17.6086	4.28718e-05	0.010679	0.323951	0.27758	-0.0463705	CIDEA
cg06768599	0.352582	17.6053	4.29386e-05	0.0106883	0.352582	0.305189	-0.0473936	LTB4R
cg24872425	0.951783	17.5805	4.34509e-05	0.0107997	0.951783	0.932714	-0.0190688	PRR23A
cg10885956	0.278582	17.5735	4.35977e-05	0.0108228	0.278582	0.232105	-0.0464765	NRXN2
cg12244668	0.562823	17.5714	4.36405e-05	0.010826	0.562823	0.60084	0.0380165	NXNL1
cg00093099	0.658677	17.5611	4.38561e-05	0.0108721	0.658677	0.629591	-0.0290859	EMILIN2
cg25342207	0.770691	17.5459	4.41776e-05	0.0109443	0.770691	0.802776	0.0320842	EBF3
cg01872024	0.0681065	17.5095	4.49525e-05	0.0111136	0.0681065	0.0970948	0.0289884	AMOTL1
cg26284544	0.290743	17.501	4.51348e-05	0.011151	0.290743	0.237678	-0.0530643	SNAPC2
cg00418828	0.787779	17.4951	4.52623e-05	0.011175	0.787779	0.75956	-0.0282195	SYNPR
cg06677151	0.661091	17.479	4.56129e-05	0.0112439	0.661091	0.706357	0.0452661	DIP2C
cg01957732	0.702997	17.478	4.56341e-05	0.0112439	0.702997	0.649512	-0.0534847	EYA4
cg09151754	0.200051	17.4664	4.58899e-05	0.0112992	0.200051	0.170855	-0.0291964	ZNF232
cg22407458	0.244268	17.4461	4.63377e-05	0.0113941	0.244268	0.212563	-0.0317057	TCP11
cg11505048	0.436307	17.4227	4.68586e-05	0.0115076	0.436307	0.399232	-0.0370745	RGL1
cg16783571	0.915797	17.4225	4.68628e-05	0.0115076	0.915797	0.899838	-0.0159596	DPPA5
cg27480913	0.720082	17.4174	4.69783e-05	0.0115282	0.720082	0.751497	0.0314154	OR52L1
cg11534293	0.071007	17.4114	4.71143e-05	0.0115427	0.071007	0.116936	0.0459285	LOR
cg15279748	0.205057	17.4082	4.71851e-05	0.0115427	0.205057	0.178626	-0.0264305	HLA-J
cg15584071	0.29793	17.4082	4.71864e-05	0.0115427	0.29793	0.255819	-0.0421111	SDHAF1
cg15105326	0.203926	17.4077	4.71962e-05	0.0115427	0.203926	0.232782	0.0288561	ZIC4
cg08917795	0.0942786	17.4044	4.72708e-05	0.0115532	0.0942786	0.1282	0.0339217	MT1X
cg25279586	0.736521	17.3959	4.74636e-05	0.0115925	0.736521	0.76142	0.0248991	PTPRM
cg19403339	0.277609	17.3917	4.75608e-05	0.0116085	0.277609	0.251976	-0.025633	DNAJC10
cg15870818	0.365123	17.3875	4.7655e-05	0.0116237	0.365123	0.334538	-0.030585	TTC14
cg03158561	0.599085	17.3713	4.80257e-05	0.0117002	0.599085	0.571882	-0.0272033	RPL27A
cg21758133	0.462618	17.371	4.80331e-05	0.0117002	0.462618	0.524516	0.061898	FOXP1
cg22921692	0.447017	17.3665	4.81383e-05	0.011718	0.447017	0.420408	-0.0266083	FBXL12
cg03373887	0.395278	17.3504	4.85109e-05	0.0117929	0.395278	0.361132	-0.034146	SAMM50
cg21296676	0.838285	17.3315	4.8951e-05	0.0118919	0.838285	0.81108	-0.0272045	EYA4
cg24602245	0.630805	17.322	4.91747e-05	0.0119303	0.630805	0.588677	-0.0421276	LRRC47
cg20097219	0.769628	17.3075	4.95171e-05	0.0120054	0.769628	0.795413	0.0257849	TBC1D16
cg27363486	0.362654	17.2994	4.97092e-05	0.0120427	0.362654	0.388427	0.0257726	TRIM17
cg17028301	0.809751	17.2982	4.97372e-05	0.0120427	0.809751	0.765885	-0.0438659	MSH4
cg13896204	0.842512	17.2946	4.98238e-05	0.0120501	0.842512	0.798319	-0.0441924	HLA-DQB2
cg06818532	0.470031	17.2942	4.98339e-05	0.0120501	0.470031	0.51365	0.0436191	BBX
cg22348298	0.548318	17.2896	4.99447e-05	0.0120687	0.548318	0.500101	-0.0482177	MTUS1
cg14498745	0.614762	17.2882	4.99772e-05	0.0120687	0.614762	0.650768	0.0360062	KEL
cg13415242	0.33515	17.2633	5.05778e-05	0.0121975	0.33515	0.297927	-0.037223	DNAJC12
cg05794117	0.650907	17.2555	5.07667e-05	0.012235	0.650907	0.693209	0.0423016	OBSCN
cg24822696	0.0181462	17.2505	5.0889e-05	0.0122563	0.0181462	0.0164723	-0.00167385	STL
cg00005166	0.709048	17.2298	5.13951e-05	0.0123623	0.709048	0.67482	-0.0342275	OR1F2P
cg15713362	0.0404114	17.2136	5.17969e-05	0.012442	0.0404114	0.0509163	0.0105049	DENND1B
cg08137948	0.392832	17.2029	5.20644e-05	0.012498	0.392832	0.359798	-0.0330345	LGALS8
cg01684562	0.201631	17.1989	5.21626e-05	0.0125133	0.201631	0.171456	-0.0301749	TTK
cg18283916	0.0305979	17.1878	5.24418e-05	0.0125637	0.0305979	0.0252049	-0.00539306	USP3
cg15889705	0.594293	17.1831	5.25609e-05	0.012584	0.594293	0.547311	-0.0469819	MTNR1A
cg20017132	0.814668	17.1757	5.27457e-05	0.0126199	0.814668	0.771736	-0.0429324	CALHM3
cg09439817	0.664294	17.1676	5.29517e-05	0.0126584	0.664294	0.630599	-0.0336948	SP6
cg26006910	0.571542	17.1667	5.29763e-05	0.0126584	0.571542	0.523597	-0.0479452	MTNR1A
cg03401114	0.662168	17.1495	5.34131e-05	0.0127377	0.662168	0.633955	-0.0282136	BMP8B
cg05270696	0.786517	17.1431	5.35795e-05	0.012769	0.786517	0.754737	-0.03178	CD68
cg19149691	0.916482	17.1402	5.36527e-05	0.0127709	0.916482	0.89913	-0.017352	KLHL35
cg24495528	0.857181	17.1374	5.37244e-05	0.0127709	0.857181	0.839025	-0.0181556	RBM20
cg04843085	0.651945	17.1373	5.37278e-05	0.0127709	0.651945	0.691886	0.039941	C11orf45
cg14938419	0.66601	17.1203	5.41677e-05	0.0128586	0.66601	0.624577	-0.0414328	TBXA2R
cg13761284	0.407504	17.1165	5.42659e-05	0.0128698	0.407504	0.379519	-0.0279851	FAM102A
cg23691642	0.118702	17.1158	5.42855e-05	0.0128698	0.118702	0.0918103	-0.0268915	HSPA6
cg21631754	0.221814	17.1103	5.44291e-05	0.0128954	0.221814	0.202049	-0.0197641	EXOC3L2
cg11740103	0.319292	17.1063	5.45339e-05	0.0129118	0.319292	0.275111	-0.0441814	ACTR3C
cg24413781	0.0286538	17.1002	5.46937e-05	0.0129412	0.0286538	0.0247356	-0.00391812	LASS4
cg17086141	0.42217	17.0851	5.50908e-05	0.0130267	0.42217	0.390583	-0.0315864	NPEPPS
cg26787204	0.709059	17.0753	5.53494e-05	0.0130794	0.709059	0.684706	-0.0243522	CTBP1
cg23548374	0.885535	17.0661	5.55947e-05	0.0131151	0.885535	0.898248	0.0127123	PARD3
cg06634460	0.0632388	17.0527	5.5955e-05	0.0131796	0.0632388	0.0817499	0.0185112	VPS37B
cg00936626	0.243381	17.0206	5.68235e-05	0.0133669	0.243381	0.217901	-0.02548	PIGZ
cg22035229	0.803901	17.0142	5.69989e-05	0.0133908	0.803901	0.746635	-0.0572662	MSH4
cg04487205	0.538332	17.009	5.71397e-05	0.0134152	0.538332	0.502447	-0.0358846	C17orf98
cg25842356	0.662481	17.0049	5.72527e-05	0.0134331	0.662481	0.63509	-0.0273907	MARCH3
cg17263965	0.491244	16.9906	5.76487e-05	0.0135086	0.491244	0.464974	-0.0262701	SRRM3
cg20354882	0.145723	16.9881	5.77157e-05	0.0135156	0.145723	0.175868	0.0301453	AMDHD1
cg07523741	0.89667	16.9838	5.78377e-05	0.0135354	0.89667	0.878742	-0.0179278	PKD2L2
cg09332353	0.85336	16.9773	5.80169e-05	0.0135599	0.85336	0.832406	-0.0209544	PRSS16
cg05454446	0.381617	16.9546	5.86535e-05	0.0136911	0.381617	0.343428	-0.0381887	BMS1
cg07534843	0.203456	16.9447	5.89337e-05	0.0137405	0.203456	0.153516	-0.0499392	MATN4
cg15047026	0.18568	16.9444	5.89408e-05	0.0137405	0.18568	0.209044	0.0233642	C19orf51
cg00793954	0.316354	16.9325	5.92807e-05	0.0138109	0.316354	0.288069	-0.0282844	SAPS2
cg16604218	0.0781672	16.931	5.93213e-05	0.0138115	0.0781672	0.0665182	-0.011649	EIF2B3
cg02400092	0.195086	16.9257	5.94736e-05	0.0138205	0.195086	0.162399	-0.0326871	ZBTB44
cg19605788	0.741929	16.9077	5.99905e-05	0.013905	0.741929	0.773064	0.0311351	CNTD2
cg23688719	0.541289	16.8775	6.08671e-05	0.0140989	0.541289	0.576911	0.0356226	LEPR
cg04231050	0.600731	16.8762	6.09046e-05	0.0140989	0.600731	0.541924	-0.0588074	BFSP2
cg09796501	0.0471534	16.8731	6.09978e-05	0.0141115	0.0471534	0.0372347	-0.00991866	STMN1
cg03610073	0.699961	16.8697	6.10967e-05	0.0141229	0.699961	0.671848	-0.0281127	TLR2
cg24109894	0.819109	16.8468	6.17718e-05	0.0142634	0.819109	0.79424	-0.0248697	PSMB2
cg25912611	0.481255	16.8417	6.19248e-05	0.0142893	0.481255	0.443389	-0.0378655	CSTF1
cg16491185	0.936671	16.8391	6.20022e-05	0.0142893	0.936671	0.950286	0.0136146	LOC100133469
cg26263401	0.716482	16.8274	6.23512e-05	0.0143516	0.716482	0.690738	-0.0257438	GIPC2
cg04269043	0.375482	16.8122	6.28089e-05	0.0144478	0.375482	0.344544	-0.0309385	CNGB1
cg01612292	0.83436	16.807	6.29676e-05	0.0144751	0.83436	0.785104	-0.0492564	FAM83H
cg22296593	0.36848	16.8029	6.30914e-05	0.0144944	0.36848	0.335359	-0.033121	HOXB1
cg10968958	0.908503	16.7995	6.31957e-05	0.0145092	0.908503	0.870453	-0.0380494	NLRP2
cg11719952	0.870018	16.7958	6.33077e-05	0.0145258	0.870018	0.834578	-0.0354396	KLHL35
cg10543035	0.7289	16.7845	6.36525e-05	0.0145865	0.7289	0.697366	-0.0315339	NPHS2
cg22144900	0.900451	16.7735	6.39894e-05	0.0146545	0.900451	0.871345	-0.029106	SPACA1
cg02616710	0.178931	16.7678	6.41654e-05	0.0146763	0.178931	0.153553	-0.0253775	ACER2
cg16481961	0.360924	16.7476	6.47907e-05	0.0148007	0.360924	0.320018	-0.0409067	MIR596
cg08132302	0.257179	16.7363	6.5144e-05	0.0148534	0.257179	0.21784	-0.0393393	SYT5
cg15640870	0.674778	16.7302	6.53365e-05	0.014888	0.674778	0.626413	-0.0483655	GPT
cg10372421	0.392197	16.7059	6.61069e-05	0.0150258	0.392197	0.354138	-0.0380585	CACNA1H
cg10201141	0.249987	16.698	6.63562e-05	0.0150566	0.249987	0.228394	-0.0215929	ENO2
cg05806645	0.215161	16.6857	6.67511e-05	0.0151062	0.215161	0.181936	-0.0332249	PPP1R3B
cg06122613	0.466717	16.6772	6.70266e-05	0.0151568	0.466717	0.431192	-0.035525	PI4KB
cg21703682	0.297066	16.6762	6.7058e-05	0.0151568	0.297066	0.275472	-0.0215937	INO80C
cg23310237	0.886788	16.6494	6.79297e-05	0.0153252	0.886788	0.901099	0.0143107	C5orf36
cg22254681	0.0691604	16.6459	6.80437e-05	0.0153284	0.0691604	0.0550217	-0.0141387	SLC6A6
cg01180628	0.40629	16.6456	6.80521e-05	0.0153284	0.40629	0.459091	0.0528008	BHLHE40
cg19183166	0.411223	16.6451	6.80702e-05	0.0153284	0.411223	0.35785	-0.0533722	LRRC61
cg13980266	0.943914	16.6376	6.83173e-05	0.015367	0.943914	0.932649	-0.0112647	ZNF169
cg24091438	0.475334	16.6363	6.83591e-05	0.015367	0.475334	0.427943	-0.0473916	LRRC61
cg02652760	0.592545	16.636	6.83684e-05	0.015367	0.592545	0.566601	-0.0259442	POM121L2
cg06133908	0.666424	16.6333	6.84579e-05	0.0153679	0.666424	0.631579	-0.0348458	BLCAP
cg19661030	0.830923	16.6324	6.84877e-05	0.0153679	0.830923	0.807617	-0.0233056	ACOX3
cg00873919	0.174001	16.6321	6.84991e-05	0.0153679	0.174001	0.191127	0.0171259	SLMAP
cg03008815	0.383017	16.6181	6.89603e-05	0.0154618	0.383017	0.357727	-0.0252896	RPS6KL1
cg24803687	0.755797	16.5988	6.96059e-05	0.0155778	0.755797	0.785643	0.0298459	OR51I1
cg00817189	0.301222	16.5879	6.99722e-05	0.0156501	0.301222	0.278375	-0.0228469	TMEM128
cg02227331	0.819821	16.582	7.01721e-05	0.0156852	0.819821	0.796671	-0.0231502	UGT1A10
cg18392604	0.929654	16.5752	7.04003e-05	0.0157185	0.929654	0.914686	-0.0149681	DLK1
cg14791530	0.656055	16.575	7.04079e-05	0.0157185	0.656055	0.689772	0.0337173	CTBS
cg15486454	0.565932	16.5725	7.0494e-05	0.0157185	0.565932	0.521178	-0.0447549	BFSP2
cg09242541	0.402756	16.5658	7.07199e-05	0.0157592	0.402756	0.369497	-0.0332587	APITD1
cg23391107	0.204357	16.5553	7.10802e-05	0.0158201	0.204357	0.175426	-0.0289314	SP6
cg13924635	0.943006	16.5516	7.12053e-05	0.015826	0.943006	0.958162	0.0151568	SDF4
cg26143452	0.441454	16.5507	7.12373e-05	0.015826	0.441454	0.402949	-0.038505	TBPL2
cg03723497	0.0896266	16.5439	7.14707e-05	0.0158682	0.0896266	0.0700093	-0.0196173	TNFAIP8
cg27227742	0.128564	16.5372	7.1704e-05	0.0159102	0.128564	0.0986981	-0.0298662	MATN4
cg11072723	0.432913	16.5327	7.18577e-05	0.0159346	0.432913	0.415224	-0.0176888	ERP29
cg13365524	0.145347	16.5279	7.2025e-05	0.015962	0.145347	0.133734	-0.011613	SIM1
cg02312904	0.821512	16.5071	7.27522e-05	0.0160849	0.821512	0.844528	0.0230165	BCAS3
cg10401088	0.679789	16.5067	7.27658e-05	0.0160849	0.679789	0.7192	0.0394105	LUM
cg10496619	0.672387	16.5057	7.28006e-05	0.0160849	0.672387	0.642174	-0.0302131	MTHFD1L
cg18660278	0.673671	16.501	7.29642e-05	0.0161112	0.673671	0.649671	-0.0240001	ACSBG2
cg12578166	0.46754	16.4848	7.35376e-05	0.0162181	0.46754	0.441772	-0.0257677	KCNQ1
cg27031448	0.123246	16.477	7.38155e-05	0.0162597	0.123246	0.0978284	-0.0254178	GTF3A
cg10544386	0.0371332	16.4724	7.39777e-05	0.0162856	0.0371332	0.0418683	0.00473506	C14orf149
cg18026055	0.856473	16.4701	7.40623e-05	0.0162943	0.856473	0.809381	-0.0470916	HLA-DQB2
cg18396176	0.504261	16.465	7.42419e-05	0.016324	0.504261	0.470781	-0.0334803	CACNA1A
cg20787146	0.522578	16.4557	7.45765e-05	0.0163777	0.522578	0.493447	-0.0291307	KLHL35
cg01035261	0.258057	16.4467	7.49011e-05	0.0164391	0.258057	0.221799	-0.0362582	CNGB1
cg13401823	0.200823	16.4442	7.49931e-05	0.0164494	0.200823	0.181856	-0.0189668	NFASC
cg12203852	0.0341658	16.4386	7.51936e-05	0.0164735	0.0341658	0.0403772	0.00621138	FLJ31306
cg04379095	0.705853	16.431	7.54711e-05	0.0165243	0.705853	0.67533	-0.0305227	GRAMD1B
cg27295742	0.632485	16.4107	7.62121e-05	0.0166565	0.632485	0.65578	0.0232953	RNMTL1
cg16377872	0.53929	16.3978	7.66893e-05	0.0167206	0.53929	0.489005	-0.0502853	SLC1A6
cg24021649	0.152583	16.3901	7.69755e-05	0.0167591	0.152583	0.127574	-0.0250093	GPR4
cg22633597	0.102452	16.3893	7.70041e-05	0.0167591	0.102452	0.0782975	-0.0241541	CD70
cg16353624	0.239194	16.3877	7.70654e-05	0.0167624	0.239194	0.213982	-0.0252124	C6orf150
cg09595185	0.353397	16.3717	7.76604e-05	0.0168817	0.353397	0.321959	-0.0314377	LOC404266
cg01811796	0.186953	16.353	7.83647e-05	0.0170043	0.186953	0.164073	-0.0228807	STMN1
cg00592007	0.556209	16.347	7.8595e-05	0.0170441	0.556209	0.584397	0.0281888	CACNA1H
cg04058752	0.294473	16.3411	7.88185e-05	0.0170824	0.294473	0.253087	-0.0413858	B3GNT6
cg17384076	0.857409	16.3174	7.97267e-05	0.0172349	0.857409	0.875632	0.0182223	FLOT1
cg06913337	0.201668	16.2952	8.0583e-05	0.0174026	0.201668	0.242858	0.0411902	ZFPM1
cg01905210	0.602987	16.2897	8.07997e-05	0.017439	0.602987	0.659683	0.056696	ESYT3
cg15210999	0.687922	16.2858	8.09498e-05	0.0174507	0.687922	0.656209	-0.0317133	DTNBP1
cg07187863	0.0236179	16.2811	8.11362e-05	0.0174805	0.0236179	0.0279423	0.00432436	BAI2
cg12983971	0.526469	16.2792	8.12113e-05	0.0174864	0.526469	0.495554	-0.0309155	C22orf9
cg19611002	0.694011	16.2729	8.14564e-05	0.0175184	0.694011	0.713192	0.0191808	ACTL9
cg21111500	0.300515	16.2682	8.1643e-05	0.0175481	0.300515	0.27408	-0.0264352	SYDE2
cg05854695	0.870297	16.2662	8.17222e-05	0.0175548	0.870297	0.847179	-0.0231176	TRPC3
cg00396699	0.730113	16.2425	8.26642e-05	0.0177466	0.730113	0.753404	0.0232917	CACNA1H
cg09399371	0.288412	16.2256	8.33397e-05	0.0178706	0.288412	0.259137	-0.0292748	GMPR2
cg07924535	0.0397392	16.2138	8.38154e-05	0.017962	0.0397392	0.0472083	0.00746911	TBC1D1
cg21606696	0.607898	16.2118	8.38984e-05	0.0179676	0.607898	0.572525	-0.0353729	BCL3
cg00345314	0.781004	16.2107	8.39406e-05	0.0179676	0.781004	0.804972	0.0239676	SGK3
cg22234419	0.867459	16.2003	8.43666e-05	0.0180482	0.867459	0.889345	0.0218863	PLOD2
cg25215194	0.275661	16.19	8.47864e-05	0.0180954	0.275661	0.254277	-0.0213834	LRRC47
cg25321556	0.274274	16.1832	8.50657e-05	0.0181431	0.274274	0.252316	-0.0219587	NRXN2
cg08831999	0.298852	16.1821	8.51097e-05	0.0181431	0.298852	0.26477	-0.034082	LOC648691
cg17159890	0.480809	16.1798	8.52073e-05	0.0181533	0.480809	0.437291	-0.0435179	CALHM3
cg14972143	0.104952	16.1781	8.52754e-05	0.0181572	0.104952	0.0845355	-0.0204169	EIF4E
cg21142743	0.0682658	16.1727	8.55008e-05	0.0181945	0.0682658	0.0781294	0.00986353	ARF1
cg20691722	0.237576	16.1643	8.58487e-05	0.0182419	0.237576	0.199145	-0.0384318	SOX2OT
cg05915609	0.750706	16.1636	8.58741e-05	0.0182419	0.750706	0.710368	-0.0403379	PRSS22
cg19069553	0.58707	16.1431	8.67333e-05	0.0183815	0.58707	0.558655	-0.0284145	ANXA3
cg19328294	0.349764	16.131	8.72387e-05	0.018472	0.349764	0.380689	0.0309249	PRSS22
cg01884321	0.0435758	16.1302	8.72739e-05	0.018472	0.0435758	0.0390271	-0.00454868	LOC285550
cg12195369	0.0200263	16.1293	8.73126e-05	0.018472	0.0200263	0.037869	0.0178427	ISOC2
cg01785359	0.202309	16.1268	8.74187e-05	0.0184837	0.202309	0.181651	-0.0206576	PLEKHA2
cg10556005	0.38094	16.1104	8.81125e-05	0.0186195	0.38094	0.411963	0.0310225	KIAA1804
cg04738827	0.633945	16.0997	8.85695e-05	0.0186944	0.633945	0.607541	-0.026404	C2orf68
cg02521750	0.866908	16.0956	8.87455e-05	0.0187207	0.866908	0.890065	0.0231574	CMIP
cg10720545	0.307204	16.0908	8.8955e-05	0.018754	0.307204	0.277955	-0.0292491	RELB
cg06283493	0.628801	16.0595	9.03097e-05	0.0190065	0.628801	0.58885	-0.0399508	SOX2OT
cg04243033	0.400827	16.0439	9.09973e-05	0.0191366	0.400827	0.368893	-0.0319346	ST7
cg09354267	0.392269	16.0392	9.1204e-05	0.0191615	0.392269	0.357729	-0.03454	ATG5
cg22943329	0.133064	16.0285	9.1676e-05	0.0192443	0.133064	0.162857	0.0297926	TMEM179
cg20444256	0.629543	16.0142	9.23149e-05	0.0193613	0.629543	0.604429	-0.0251135	CKM
cg01240823	0.864913	16.0077	9.2602e-05	0.0194103	0.864913	0.843887	-0.021026	SLCO3A1
cg15680660	0.65449	16.0057	9.26923e-05	0.0194181	0.65449	0.631406	-0.0230833	XYLB
cg23874561	0.207633	15.9969	9.30884e-05	0.0194898	0.207633	0.238156	0.030523	PRDM8
cg10993470	0.982619	15.9925	9.32889e-05	0.0195206	0.982619	0.979695	-0.00292384	RP1
cg21619594	0.537845	15.9822	9.37546e-05	0.0195955	0.537845	0.496797	-0.0410475	ADCYAP1R1
cg10517650	0.903161	15.9775	9.39679e-05	0.0196288	0.903161	0.885091	-0.0180698	CCDC52
cg12811284	0.557873	15.9746	9.41013e-05	0.0196341	0.557873	0.585492	0.0276184	OR6K3
cg05042743	0.128416	15.9727	9.41872e-05	0.0196407	0.128416	0.108079	-0.0203365	TMEM216
cg14550519	0.793839	15.9681	9.4398e-05	0.0196621	0.793839	0.818192	0.0243526	LOC653653
cg26511108	0.269505	15.9622	9.46655e-05	0.0196953	0.269505	0.315255	0.0457496	COMMD3
cg00399591	0.848117	15.9559	9.49565e-05	0.0197243	0.848117	0.808542	-0.039575	RPS15A
cg14441480	0.610056	15.9548	9.50086e-05	0.0197243	0.610056	0.566904	-0.043152	HLA-DQB2
cg20664247	0.402556	15.9545	9.50216e-05	0.0197243	0.402556	0.373249	-0.0293065	PEX10
cg07112131	0.180468	15.9497	9.524e-05	0.019747	0.180468	0.220414	0.0399456	H2AFJ
cg20764575	0.173815	15.946	9.54151e-05	0.0197721	0.173815	0.194509	0.0206937	DFNA5
cg10166044	0.148693	15.934	9.59707e-05	0.0198759	0.148693	0.121347	-0.0273457	TEX2
cg02610102	0.778225	15.927	9.62967e-05	0.0199223	0.778225	0.745765	-0.0324602	PCP2
cg22495921	0.700769	15.9268	9.63048e-05	0.0199223	0.700769	0.662724	-0.0380445	HPCAL1
cg21576154	0.121638	15.9256	9.63591e-05	0.0199223	0.121638	0.105617	-0.0160204	AP3S2
cg02288969	0.538329	15.9098	9.70999e-05	0.0200413	0.538329	0.503259	-0.0350696	C1orf105
cg07285181	0.580131	15.9062	9.72709e-05	0.0200652	0.580131	0.61489	0.0347592	CACNA1H
cg14090916	0.4729	15.9044	9.73569e-05	0.0200715	0.4729	0.491866	0.0189658	GRIN1
cg19225068	0.122123	15.8903	9.80252e-05	0.0201864	0.122123	0.157259	0.0351357	BMI1
cg24730564	0.647635	15.886	9.82294e-05	0.020217	0.647635	0.693397	0.0457624	LOC100133469
cg26812486	0.837562	15.8819	9.84237e-05	0.0202341	0.837562	0.857507	0.0199451	LMF1
cg15920887	0.877657	15.8789	9.85677e-05	0.0202523	0.877657	0.892804	0.0151469	MSTN
cg01671895	0.192509	15.8548	9.97235e-05	0.0204551	0.192509	0.17239	-0.0201186	PGR
cg06468619	0.399656	15.8327	0.0001008	0.0206303	0.399656	0.371372	-0.0282848	NOSIP
cg08541880	0.0180017	15.8314	0.000100862	0.0206303	0.0180017	0.0160385	-0.00196313	DZIP1L
cg18174881	0.919036	15.8306	0.000100902	0.0206303	0.919036	0.899355	-0.0196814	C14orf106
cg04333575	0.377544	15.8299	0.000100935	0.0206303	0.377544	0.344302	-0.0332416	PRKCDBP
cg15720043	0.100449	15.8286	0.000100998	0.0206303	0.100449	0.0884181	-0.0120305	LOC100192378
cg02185216	0.724365	15.8161	0.000101613	0.0207258	0.724365	0.673476	-0.0508893	GPT
cg18083248	0.533737	15.8082	0.000102001	0.0207816	0.533737	0.510877	-0.0228601	ATP10A
cg00085416	0.57556	15.7982	0.000102501	0.0208717	0.57556	0.537732	-0.0378286	STAU2
cg02964065	0.768627	15.7895	0.000102931	0.0209476	0.768627	0.71252	-0.0561071	HLA-DQB2
cg21098323	0.678555	15.7707	0.000103876	0.0211281	0.678555	0.640004	-0.0385514	OSCAR
cg06279274	0.410124	15.7556	0.00010464	0.0212241	0.410124	0.440196	0.0300719	FAM24B
cg11827998	0.185336	15.7543	0.000104707	0.0212258	0.185336	0.154544	-0.0307927	TMEM121
cg19634157	0.123711	15.751	0.000104871	0.0212472	0.123711	0.0915201	-0.0321908	LOC399815
cg14479198	0.737884	15.7471	0.000105074	0.0212752	0.737884	0.713741	-0.0241429	RASGRF2
cg14197071	0.598596	15.7454	0.000105156	0.0212752	0.598596	0.63903	0.0404341	PRDM8
cg05924254	0.698383	15.738	0.000105538	0.0213348	0.698383	0.665163	-0.0332206	RNF212
cg07947705	0.554287	15.7338	0.00010575	0.0213658	0.554287	0.521492	-0.0327951	C19orf18
cg01263532	0.199961	15.7247	0.000106221	0.0214376	0.199961	0.178682	-0.021279	PTER
cg07516307	0.700269	15.7235	0.000106282	0.0214376	0.700269	0.672543	-0.0277266	RXRB
cg15128510	0.971277	15.7189	0.000106519	0.0214617	0.971277	0.961347	-0.00993092	AURKC
cg02599464	0.186448	15.7173	0.0001066	0.0214661	0.186448	0.209024	0.0225762	HIST1H2BK
cg01836096	0.869965	15.715	0.000106719	0.0214781	0.869965	0.846334	-0.0236308	C8ORFK29
cg06824297	0.025361	15.6983	0.000107588	0.0216312	0.025361	0.0201372	-0.00522376	RWDD2B
cg03408035	0.908343	15.6981	0.000107599	0.0216312	0.908343	0.892508	-0.0158348	PRR23A
cg08573295	0.14317	15.6853	0.000108268	0.0217178	0.14317	0.120981	-0.0221886	KCNMB4
cg19992242	0.559566	15.678	0.000108656	0.0217835	0.559566	0.593507	0.0339415	TBCD
cg01506917	0.702712	15.6722	0.00010896	0.0218325	0.702712	0.732198	0.0294861	TRERF1
cg19133933	0.907554	15.6645	0.00010937	0.0218905	0.907554	0.894879	-0.0126747	ZAR1
cg07724623	0.534747	15.6552	0.000109863	0.021977	0.534747	0.499284	-0.0354629	SYCP1
cg14343733	0.521126	15.6531	0.000109979	0.0219882	0.521126	0.474909	-0.0462171	FAM102A
cg03149770	0.914606	15.6508	0.0001101	0.0219921	0.914606	0.901276	-0.0133296	BEST2
cg15255946	0.740328	15.6504	0.000110119	0.0219921	0.740328	0.673539	-0.0667885	HLA-DQB2
cg08445039	0.228779	15.6407	0.000110639	0.0220702	0.228779	0.254014	0.0252346	FKBP9
cg05178502	0.187643	15.6397	0.000110693	0.0220702	0.187643	0.154361	-0.0332824	HSPA7
cg23290482	0.843555	15.6246	0.00011151	0.022221	0.843555	0.823796	-0.0197591	C17orf98
cg12161971	0.285161	15.6233	0.000111581	0.0222229	0.285161	0.244762	-0.0403992	USP35
cg04979435	0.14881	15.6037	0.000112645	0.0223817	0.14881	0.132399	-0.0164104	THAP11
cg24527560	0.31582	15.6005	0.000112823	0.0223966	0.31582	0.23813	-0.0776896	LOC441666
cg10140536	0.936046	15.593	0.000113233	0.0224658	0.936046	0.910171	-0.0258747	USP29
cg16202624	0.479766	15.5812	0.000113883	0.0225701	0.479766	0.454013	-0.0257531	AIM1
cg08160331	0.281021	15.5746	0.000114251	0.0226308	0.281021	0.256535	-0.0244862	KLHL35
cg05992340	0.395618	15.5722	0.000114386	0.0226356	0.395618	0.46722	0.071602	PDE4D
cg09850012	0.705928	15.565	0.000114785	0.0226872	0.705928	0.677879	-0.0280493	LOC388588
cg16547529	0.571277	15.55	0.000115627	0.0227923	0.571277	0.541875	-0.0294019	KLHL35
cg10081469	0.352591	15.5422	0.000116064	0.0228435	0.352591	0.325635	-0.0269559	TMEM30B
cg02871313	0.788989	15.5408	0.000116142	0.0228435	0.788989	0.754499	-0.0344898	SPACA1
cg16404364	0.611545	15.5345	0.000116498	0.0228873	0.611545	0.561857	-0.0496883	COX19
cg26018382	0.701122	15.5335	0.000116553	0.0228873	0.701122	0.676409	-0.0247129	MOSC1
cg02575483	0.814551	15.531	0.000116697	0.0228967	0.814551	0.798507	-0.0160444	DCBLD1
cg05100634	0.0165966	15.5296	0.000116775	0.0228967	0.0165966	0.0150666	-0.00153005	SMAD2
cg21899500	0.198894	15.5294	0.00011679	0.0228967	0.198894	0.227196	0.0283011	GRM2
cg16345647	0.216339	15.5272	0.000116913	0.0229085	0.216339	0.193404	-0.0229354	DSCR6
cg11037477	0.127637	15.5231	0.000117146	0.0229212	0.127637	0.103694	-0.023943	EIF4E
cg04396312	0.605079	15.5122	0.000117769	0.0230267	0.605079	0.546341	-0.0587377	MMRN2
cg14558942	0.445737	15.509	0.000117949	0.0230283	0.445737	0.419683	-0.0260545	TMEM134
cg08036121	0.57994	15.5089	0.000117958	0.0230283	0.57994	0.551022	-0.0289184	SH3BP4
cg15364537	0.0437663	15.5087	0.000117967	0.0230283	0.0437663	0.0389891	-0.00477727	MFSD4
cg01430588	0.539816	15.5033	0.000118281	0.0230647	0.539816	0.51312	-0.0266967	TEX14
cg17336139	0.705872	15.4954	0.000118733	0.0231404	0.705872	0.665125	-0.0407468	PRAME
cg12440105	0.154695	15.4923	0.000118912	0.0231597	0.154695	0.139249	-0.0154461	TWIST2
cg00322262	0.681626	15.4915	0.000118959	0.0231597	0.681626	0.651673	-0.0299523	ABLIM2
cg16547341	0.548439	15.4882	0.000119151	0.0231847	0.548439	0.516184	-0.0322556	USP29
cg15143809	0.0327018	15.487	0.000119218	0.0231852	0.0327018	0.0365685	0.00386669	ARHGEF12
cg19102404	0.674662	15.4813	0.00011955	0.0232374	0.674662	0.646221	-0.0284418	C1orf203
cg05250932	0.423931	15.4758	0.000119871	0.023275	0.423931	0.387159	-0.0367725	TNNT1
cg03511671	0.837616	15.4687	0.000120286	0.0233431	0.837616	0.81893	-0.0186859	PPFIA4
cg05650680	0.250236	15.4665	0.000120418	0.0233561	0.250236	0.217154	-0.0330823	MIR596
cg16427752	0.712652	15.4552	0.000121079	0.0234719	0.712652	0.686496	-0.0261568	MSH4
cg06171908	0.666606	15.4518	0.000121276	0.0234851	0.666606	0.639169	-0.0274371	USP29
ch.22.137888R	0.182083	15.4493	0.000121428	0.0234901	0.182083	0.195499	0.0134162	CRKL
cg06225154	0.437156	15.4492	0.000121431	0.0234901	0.437156	0.40934	-0.0278161	RAC2
cg00331501	0.823508	15.416	0.00012341	0.0238349	0.823508	0.79538	-0.0281279	C5orf42
cg17317962	0.0508878	15.4109	0.000123713	0.0238727	0.0508878	0.0667758	0.0158879	ACTG1
cg21367187	0.659885	15.4093	0.000123811	0.0238727	0.659885	0.629807	-0.0300776	JPH2
cg21094022	0.183973	15.4084	0.000123869	0.0238727	0.183973	0.198558	0.0145854	LOC400931
cg17868694	0.764634	15.4037	0.000124149	0.0239141	0.764634	0.737777	-0.0268566	MOGAT3
cg23936279	0.610083	15.397	0.000124557	0.02398	0.610083	0.568574	-0.0415087	SGK196
cg15473868	0.182657	15.3946	0.000124699	0.0239945	0.182657	0.222983	0.0403266	MT1X
cg00486525	0.808227	15.3871	0.000125157	0.0240611	0.808227	0.775517	-0.0327105	MMADHC
cg12802310	0.603789	15.3857	0.000125243	0.0240611	0.603789	0.574796	-0.0289931	CYP1B1
cg07838098	0.187232	15.3643	0.000126551	0.024274	0.187232	0.21207	0.0248379	RHOU
cg07608565	0.218414	15.3505	0.000127405	0.0244247	0.218414	0.263621	0.0452067	EPS8L1
cg10589385	0.60997	15.3462	0.000127675	0.0244637	0.60997	0.546522	-0.0634479	SETDB1
cg07429515	0.897396	15.3242	0.000129049	0.0246738	0.897396	0.884922	-0.012474	TBCD
cg16021896	0.420979	15.3225	0.000129155	0.0246738	0.420979	0.399866	-0.0211131	GLB1L3
cg04254609	0.187598	15.3221	0.000129181	0.0246738	0.187598	0.152174	-0.0354236	PTER
cg11191210	0.0799064	15.32	0.000129314	0.0246738	0.0799064	0.0662376	-0.0136687	VGLL2
cg09451574	0.146452	15.3121	0.000129809	0.0247293	0.146452	0.162327	0.0158745	C4orf32
cg23444251	0.319708	15.3063	0.000130181	0.0247871	0.319708	0.361261	0.0415532	FGFR2
cg13888858	0.141155	15.2897	0.000131233	0.0249482	0.141155	0.153738	0.0125832	ANKRD19
cg15751116	0.560258	15.2886	0.000131303	0.0249486	0.560258	0.587554	0.0272968	GLI3
cg22926842	0.305678	15.2842	0.000131589	0.0249899	0.305678	0.28116	-0.0245178	CENPM
cg16735509	0.228521	15.2755	0.000132146	0.0250581	0.228521	0.19181	-0.0367114	PRKCZ
cg08623810	0.651668	15.2754	0.000132155	0.0250581	0.651668	0.63126	-0.0204084	NRXN2
cg25934728	0.362012	15.2702	0.000132487	0.0251079	0.362012	0.389028	0.027016	SC65
cg05631194	0.859635	15.254	0.000133535	0.0252757	0.859635	0.836072	-0.0235634	PSORS1C3
cg09513259	0.185217	15.2505	0.000133766	0.0252975	0.185217	0.212053	0.0268356	GBGT1
cg20783722	0.172549	15.2364	0.000134688	0.0254453	0.172549	0.149394	-0.0231549	CLNS1A
cg00934355	0.143583	15.2311	0.000135037	0.0254453	0.143583	0.112163	-0.0314201	DMRT2
cg19760250	0.97317	15.2259	0.000135378	0.0254962	0.97317	0.968618	-0.00455129	C17orf98
cg03769939	0.160287	15.2249	0.000135447	0.0254962	0.160287	0.137691	-0.0225952	RUNX3
cg18905668	0.819031	15.2192	0.000135819	0.0255316	0.819031	0.858644	0.0396128	GTF2H1
cg02019942	0.515571	15.2188	0.000135846	0.0255316	0.515571	0.481754	-0.0338174	MGLL
cg20051772	0.54335	15.2104	0.000136402	0.0255965	0.54335	0.51808	-0.0252699	DGKA
cg15443952	0.353979	15.2073	0.000136612	0.0256175	0.353979	0.306863	-0.0471158	C7orf52
cg25910261	0.528123	15.2066	0.000136655	0.0256175	0.528123	0.585522	0.0573993	PTPRN2
cg18584578	0.948287	15.2013	0.00013701	0.0256709	0.948287	0.94199	-0.00629727	CACNB2
cg16087382	0.399388	15.1997	0.000137117	0.0256775	0.399388	0.357407	-0.0419808	NSUN2
cg08676455	0.731848	15.1959	0.000137373	0.0257124	0.731848	0.698623	-0.0332251	MYO1C
cg10307152	0.759964	15.1918	0.000137644	0.0257498	0.759964	0.793458	0.0334941	DHRS3
cg23483495	0.710843	15.1868	0.000137984	0.0257865	0.710843	0.680173	-0.0306699	RBM46
cg08590987	0.565651	15.1858	0.000138053	0.0257865	0.565651	0.605669	0.0400181	GOLSYN
cg06825512	0.510263	15.1769	0.000138649	0.0258845	0.510263	0.545182	0.0349191	APCDD1
cg14677983	0.771589	15.1758	0.000138728	0.025886	0.771589	0.733813	-0.0377761	CARS2
cg23659134	0.779661	15.1664	0.00013936	0.0259811	0.779661	0.740465	-0.0391956	GSTO2
cg16134607	0.0835383	15.1661	0.000139381	0.0259811	0.0835383	0.0724459	-0.0110923	ZC3H10
cg11363972	0.196208	15.1471	0.000140682	0.0261968	0.196208	0.219266	0.0230583	KCNQ1
cg12575438	0.824001	15.1413	0.000141082	0.0262578	0.824001	0.803661	-0.02034	MGMT
cg02807984	0.3001	15.124	0.000142272	0.0264252	0.3001	0.264932	-0.0351676	EPS8L2
cg25809301	0.193315	15.1204	0.000142522	0.0264447	0.193315	0.234345	0.0410305	FOXP1
cg09386771	0.660011	15.1127	0.000143062	0.0265165	0.660011	0.636201	-0.0238098	HN1L
cg18914514	0.0473577	15.1117	0.000143128	0.0265165	0.0473577	0.041678	-0.00567971	GREB1L
cg00524220	0.0407749	15.1097	0.000143267	0.0265287	0.0407749	0.0468365	0.00606155	GNA11
cg10272954	0.479651	15.1074	0.000143431	0.0265455	0.479651	0.448395	-0.0312563	PRR23A
cg15270350	0.675026	15.0946	0.000144331	0.026685	0.675026	0.628045	-0.0469816	BIRC5
cg23320056	0.119689	15.0881	0.000144784	0.0267553	0.119689	0.133059	0.0133702	ARHGEF2
cg08085929	0.51034	15.0813	0.00014527	0.0267966	0.51034	0.482662	-0.0276788	B3GALT4
cg07670736	0.35986	15.0789	0.000145436	0.0267966	0.35986	0.325089	-0.0347703	ALG14
cg13272546	0.564434	15.0787	0.00014545	0.0267966	0.564434	0.529774	-0.0346601	SEZ6
cg02298094	0.427072	15.0745	0.00014575	0.0268381	0.427072	0.455704	0.0286316	SH2B3
cg01351822	0.161909	15.0701	0.000146066	0.0268621	0.161909	0.117542	-0.0443669	UNC45A
cg23051792	0.0469454	15.0696	0.000146102	0.0268621	0.0469454	0.064748	0.0178026	ISOC2
cg18446520	0.132052	15.0571	0.000146993	0.0269852	0.132052	0.146329	0.014276	RFX4
cg05913238	0.609832	15.0487	0.0001476	0.0270691	0.609832	0.585336	-0.024496	HMGXB3
cg00341950	0.758657	15.0455	0.000147832	0.0270982	0.758657	0.78888	0.0302232	BRSK2
cg23684204	0.31236	15.0359	0.000148523	0.0271974	0.31236	0.349207	0.0368469	RCCD1
cg13071812	0.394195	15.0201	0.000149674	0.0273698	0.394195	0.371438	-0.0227569	KCNQ1
cg19476647	0.863619	15.0189	0.000149759	0.0273698	0.863619	0.842955	-0.0206642	LTBR
cg20823695	0.604842	15.018	0.000149823	0.0273698	0.604842	0.576869	-0.0279729	PEX10
cg16706546	0.632716	15.0178	0.000149841	0.0273698	0.632716	0.675595	0.0428787	IGF2BP2
cg16306644	0.740293	15.009	0.00015049	0.0274745	0.740293	0.677457	-0.0628365	COX19
cg16151082	0.498491	15.0078	0.000150576	0.0274764	0.498491	0.476367	-0.0221239	PLEKHF2
cg10194870	0.964834	15.0003	0.000151126	0.0275477	0.964834	0.950856	-0.0139777	OSCAR
cg12413579	0.54787	14.9984	0.000151268	0.0275477	0.54787	0.518663	-0.0292077	PSMB2
cg07148318	0.766837	14.9984	0.00015127	0.0275477	0.766837	0.744041	-0.0227956	OPLAH
cg26607620	0.598753	14.9941	0.000151582	0.0275908	0.598753	0.661543	0.0627894	DLGAP2
cg11669285	0.64479	14.991	0.000151812	0.0276134	0.64479	0.604099	-0.040691	PTRF
cg14382976	0.920771	14.9894	0.000151934	0.0276134	0.920771	0.902178	-0.0185936	ASZ1
cg02389590	0.793111	14.9835	0.00015237	0.0276789	0.793111	0.817573	0.0244625	GOLSYN
cg16580935	0.361499	14.9467	0.000155136	0.028097	0.361499	0.336732	-0.024767	B3GALT4
cg09854007	0.374873	14.9152	0.000157542	0.0285186	0.374873	0.35534	-0.0195329	RBPJL
cg12569119	0.74208	14.909	0.000158021	0.028591	0.74208	0.718882	-0.0231981	SH3PXD2A
cg02630888	0.484499	14.9045	0.000158365	0.0286174	0.484499	0.456507	-0.0279919	FBXL5
cg20611334	0.549737	14.9042	0.000158387	0.0286174	0.549737	0.577428	0.0276916	KIAA1522
cg02022136	0.0426204	14.9008	0.00015865	0.0286479	0.0426204	0.0313399	-0.0112804	MGMT
cg27126505	0.809781	14.8945	0.000159141	0.0287223	0.809781	0.775792	-0.033989	DLEU7
cg05574272	0.245728	14.892	0.00015934	0.0287439	0.245728	0.195799	-0.0499286	RXFP3
cg19781472	0.734668	14.8891	0.000159565	0.0287703	0.734668	0.700096	-0.0345723	GLS2
cg06503216	0.054906	14.8851	0.000159874	0.0288117	0.054906	0.0457123	-0.00919376	ATXN1L
cg13853761	0.65842	14.8825	0.000160082	0.0288349	0.65842	0.625787	-0.0326322	C11orf2
cg23563927	0.635821	14.8794	0.000160323	0.0288641	0.635821	0.673907	0.038086	C10orf93
cg07936672	0.0859243	14.8738	0.00016076	0.0289141	0.0859243	0.0658934	-0.0200309	NEURL3
cg12064504	0.643203	14.8721	0.000160896	0.0289242	0.643203	0.610392	-0.0328115	ZNF311
cg24768365	0.658188	14.8701	0.000161052	0.0289263	0.658188	0.63479	-0.0233975	ADAMTS20
cg21616047	0.019854	14.8699	0.000161067	0.0289263	0.019854	0.0230628	0.00320881	SCG2
cg13962589	0.536181	14.8688	0.000161151	0.0289272	0.536181	0.510627	-0.025554	LRRC8A
cg03129014	0.59552	14.8657	0.0001614	0.0289575	0.59552	0.557732	-0.0377885	GJA3
cg02855883	0.896905	14.8501	0.000162636	0.0291256	0.896905	0.908888	0.011983	DYRK2
cg18885289	0.498038	14.8406	0.000163389	0.0292424	0.498038	0.461258	-0.0367802	ATP9B
cg16050878	0.793617	14.8385	0.000163563	0.029259	0.793617	0.768766	-0.0248512	STX11
cg16837441	0.152885	14.8118	0.000165705	0.0295723	0.152885	0.122659	-0.0302264	MATN4
cg09807821	0.88996	14.8117	0.000165721	0.0295723	0.88996	0.87582	-0.0141402	JMJD1C
cg23347250	0.606436	14.8081	0.000166011	0.0296032	0.606436	0.639247	0.032811	BTBD6
cg18397998	0.466118	14.8065	0.000166137	0.0296032	0.466118	0.417774	-0.0483438	C1orf86
cg16414568	0.219814	14.8065	0.000166138	0.0296032	0.219814	0.18024	-0.0395739	UNC45A
cg14391907	0.644846	14.7993	0.000166721	0.0296768	0.644846	0.602337	-0.0425083	ATP6V1G1
cg12534008	0.35969	14.7923	0.000167297	0.0297514	0.35969	0.329827	-0.029863	AMH
cg22549041	0.094486	14.7765	0.000168598	0.0299682	0.094486	0.0756441	-0.0188419	CYP1A1
cg14094409	0.842121	14.7591	0.000170034	0.0301818	0.842121	0.873168	0.0310471	DIABLO
cg10402804	0.712744	14.756	0.000170296	0.0302109	0.712744	0.688893	-0.0238511	GPR132
cg07268620	0.770299	14.753	0.000170544	0.03024	0.770299	0.752942	-0.0173567	HAUS5
cg05587400	0.869222	14.7437	0.000171323	0.0303615	0.869222	0.841299	-0.0279229	GDI2
cg27229100	0.700743	14.7428	0.000171396	0.0303615	0.700743	0.662889	-0.0378537	SNORD12
cg20685674	0.124874	14.7373	0.000171861	0.0304291	0.124874	0.10961	-0.015264	STMN1
cg23686113	0.608994	14.7301	0.000172469	0.0305107	0.608994	0.576969	-0.0320256	STAU2
cg07601967	0.687112	14.726	0.000172812	0.0305529	0.687112	0.661423	-0.0256897	PAK7
cg18574254	0.925884	14.7185	0.000173445	0.0306498	0.925884	0.915743	-0.010141	GRM8
cg21272279	0.139758	14.7163	0.000173636	0.0306687	0.139758	0.1088	-0.0309578	GLIPR1L2
cg12840248	0.541799	14.7064	0.000174477	0.0308023	0.541799	0.510155	-0.0316442	HLA-DMB
cg18195080	0.0581303	14.6973	0.00017526	0.0309213	0.0581303	0.0382079	-0.0199224	LOC399815
cg06646708	0.524274	14.6966	0.000175321	0.0309213	0.524274	0.493702	-0.0305722	NHLRC1
cg17748645	0.921961	14.6943	0.000175511	0.0309399	0.921961	0.932666	0.0107052	KCNK17
cg10888244	0.631111	14.6884	0.000176022	0.0310138	0.631111	0.602476	-0.0286354	PVRL4
cg08185798	0.921616	14.6875	0.000176102	0.0310138	0.921616	0.911494	-0.0101219	ALX1
cg03399239	0.263456	14.683	0.000176491	0.0310224	0.263456	0.243603	-0.0198531	FAM160B2
cg14215390	0.713248	14.6739	0.00017728	0.0311216	0.713248	0.694997	-0.0182507	PHF20
cg22885024	0.526039	14.6734	0.000177324	0.0311216	0.526039	0.554531	0.0284925	GEM
cg01799458	0.612672	14.671	0.000177526	0.0311291	0.612672	0.586237	-0.0264353	HOXB13
cg14661281	0.739964	14.6695	0.00017766	0.0311376	0.739964	0.70197	-0.0379937	RICH2
cg16314639	0.103442	14.6642	0.000178122	0.0312035	0.103442	0.136805	0.0333622	C8orf56
cg01320920	0.809548	14.6358	0.000180618	0.0315798	0.809548	0.777821	-0.0317269	MKRN2
cg22070232	0.386147	14.6265	0.000181441	0.0316936	0.386147	0.35912	-0.0270272	RNF144A
cg08164326	0.653713	14.6257	0.000181514	0.0316936	0.653713	0.677649	0.0239361	CFD
cg25310182	0.185037	14.6255	0.00018153	0.0316936	0.185037	0.212866	0.0278293	ZAK
cg14414534	0.797393	14.6105	0.000182869	0.031912	0.797393	0.760856	-0.0365368	TMOD1
cg03515663	0.216408	14.6072	0.000183164	0.031923	0.216408	0.192919	-0.0234884	PTPRN2
cg25733708	0.0917345	14.6041	0.000183445	0.031923	0.0917345	0.0821574	-0.0095771	PRKCG
cg06839854	0.511379	14.5972	0.000184065	0.0320133	0.511379	0.456742	-0.0546373	HPCAL1
cg03673688	0.734506	14.5868	0.000185008	0.0321537	0.734506	0.755603	0.0210974	SEC14L2
cg25100880	0.741184	14.5863	0.000185049	0.0321537	0.741184	0.766838	0.0256547	OR52E8
cg20051324	0.835737	14.5741	0.000186163	0.0323317	0.835737	0.858203	0.0224659	C6orf26
cg06682875	0.867512	14.5721	0.000186339	0.0323468	0.867512	0.84708	-0.0204314	CDO1
cg26050864	0.122595	14.5699	0.00018654	0.03236	0.122595	0.142798	0.0202029	G0S2
cg13270873	0.0887067	14.5684	0.000186682	0.03236	0.0887067	0.103776	0.0150697	TRPS1
cg26434197	0.476999	14.5641	0.000187076	0.0324129	0.476999	0.437901	-0.0390978	PRR23C
cg18009653	0.700034	14.5615	0.000187313	0.0324356	0.700034	0.671054	-0.0289795	WDR1
cg17545182	0.856412	14.5607	0.000187385	0.0324356	0.856412	0.831224	-0.0251881	LOC148824
cg24027397	0.2121	14.5567	0.000187757	0.0324845	0.2121	0.245613	0.033513	SOX2OT
cg16026015	0.473806	14.5444	0.000188889	0.0326511	0.473806	0.52504	0.0512342	PLEKHM2
cg03538470	0.158961	14.5442	0.000188911	0.0326511	0.158961	0.133447	-0.0255144	MRPL48
cg23054437	0.0408122	14.535	0.000189761	0.0327532	0.0408122	0.0499673	0.00915515	MOSC2
cg27614723	0.27638	14.5335	0.000189906	0.0327627	0.27638	0.239712	-0.0366685	SLCO3A1
cg01550828	0.439419	14.5307	0.000190158	0.0327907	0.439419	0.531589	0.0921697	RNF168
cg07688779	0.0206919	14.5291	0.00019031	0.0328014	0.0206919	0.0185092	-0.00218263	MEIS2
cg11659652	0.515858	14.5281	0.000190402	0.0328017	0.515858	0.460365	-0.0554929	PTPRE
cg03688058	0.0573172	14.5217	0.000190999	0.0328734	0.0573172	0.050948	-0.00636919	STEAP2
cg26252641	0.862256	14.5183	0.000191323	0.0329135	0.862256	0.846299	-0.015957	C12orf56
cg23276829	0.617489	14.5166	0.00019148	0.0329249	0.617489	0.576648	-0.0408413	PRR18
cg00012692	0.46228	14.507	0.000192381	0.0330597	0.46228	0.433245	-0.0290354	GJB6
cg20774846	0.387439	14.5064	0.000192445	0.0330597	0.387439	0.366042	-0.0213969	DPYS
cg15357934	0.11078	14.4996	0.000193087	0.0331073	0.11078	0.128891	0.0181105	TSPAN31
cg09514174	0.0768562	14.4954	0.000193486	0.0331445	0.0768562	0.0667435	-0.0101127	OSCP1
cg00014104	0.21893	14.4888	0.000194111	0.0332359	0.21893	0.245567	0.0266374	MAPK1
cg11445542	0.795233	14.4876	0.000194227	0.0332402	0.795233	0.814241	0.0190079	SNX33
cg06088282	0.358125	14.4851	0.000194465	0.0332518	0.358125	0.337384	-0.020741	PSME3
cg15351446	0.0876997	14.4849	0.000194478	0.0332518	0.0876997	0.104855	0.0171558	TAF7
cg11843735	0.784756	14.4795	0.000194999	0.0333252	0.784756	0.755953	-0.028803	CDH3
cg05243890	0.567447	14.4691	0.000195991	0.0334632	0.567447	0.540797	-0.0266494	NFATC4
cg02757179	0.856135	14.4544	0.000197414	0.0336747	0.856135	0.828613	-0.0275216	POMC
cg19642877	0.346491	14.4519	0.000197652	0.0336995	0.346491	0.315807	-0.0306845	IGF2AS
cg01789499	0.690784	14.4481	0.000198023	0.0337468	0.690784	0.729123	0.0383391	PRDM8
cg08354681	0.509046	14.4459	0.000198234	0.033767	0.509046	0.530787	0.0217406	CDYL
cg17423207	0.498462	14.4396	0.000198853	0.033847	0.498462	0.474296	-0.024166	JAK3
cg24317406	0.655745	14.4364	0.000199164	0.0338778	0.655745	0.62851	-0.027235	CACYBP
cg00830813	0.45917	14.4323	0.000199568	0.0339307	0.45917	0.422853	-0.0363174	ADAP1
cg26817935	0.331252	14.4264	0.000200141	0.0340121	0.331252	0.36506	0.0338081	PDE4D
cg14079463	0.890016	14.4222	0.000200553	0.0340473	0.890016	0.862208	-0.0278081	C6orf174
cg15885734	0.871037	14.4215	0.000200629	0.0340473	0.871037	0.853703	-0.0173338	CTU1
cg04314308	0.816169	14.4182	0.00020095	0.034086	0.816169	0.7837	-0.0324691	NCAN
cg00632657	0.788718	14.4169	0.000201074	0.0340908	0.788718	0.760609	-0.0281091	PTCHD3
cg13151645	0.843244	14.416	0.000201166	0.0340908	0.843244	0.823662	-0.0195819	TARSL2
cg15906692	0.110543	14.404	0.000202352	0.0342598	0.110543	0.13115	0.0206069	ACTG1
cg00419321	0.727544	14.401	0.000202651	0.0342944	0.727544	0.676503	-0.0510409	LHX8
cg00233307	0.128464	14.3965	0.000203103	0.0343551	0.128464	0.113218	-0.0152458	MAP4K1
cg03638715	0.504415	14.393	0.000203453	0.0343982	0.504415	0.465632	-0.0387835	FAM100A
cg15852649	0.906527	14.388	0.000203953	0.0344437	0.906527	0.89603	-0.0104964	C17orf104
cg04106390	0.629892	14.3875	0.000204006	0.0344437	0.629892	0.665435	0.0355424	CACNA1H
cg09768257	0.178286	14.3863	0.000204119	0.0344467	0.178286	0.150338	-0.027948	NEIL2
cg08119231	0.279888	14.3725	0.000205513	0.0346659	0.279888	0.314636	0.034748	MOSC2
cg14296274	0.487211	14.3676	0.000206007	0.0347332	0.487211	0.427456	-0.059755	PRR18
cg03409151	0.68985	14.3663	0.000206137	0.034739	0.68985	0.725594	0.0357432	ALDH7A1
cg17529745	0.810327	14.3493	0.000207862	0.0349972	0.810327	0.835648	0.0253202	EBF3
cg26217846	0.787325	14.3439	0.000208421	0.035075	0.787325	0.764016	-0.0233081	DIAPH1
cg27486692	0.60324	14.3421	0.000208597	0.0350885	0.60324	0.632724	0.029484	GUCY2C
cg26554505	0.395046	14.3371	0.000209116	0.0351595	0.395046	0.49118	0.0961341	WNT5A
cg11625005	0.419517	14.3348	0.000209348	0.0351699	0.419517	0.381106	-0.038411	TERT
cg01556466	0.452812	14.3346	0.000209371	0.0351699	0.452812	0.415	-0.0378117	ADCYAP1R1
cg27153400	0.0163687	14.3319	0.000209652	0.0351968	0.0163687	0.0340492	0.0176805	ISOC2
cg10062193	0.750409	14.3311	0.000209725	0.0351968	0.750409	0.787378	0.0369689	ATP10D
cg23286295	0.778765	14.33	0.000209838	0.0351996	0.778765	0.745911	-0.0328538	LIG1
cg21539229	0.523983	14.3229	0.000210579	0.0353076	0.523983	0.491316	-0.0326669	FBXW12
cg06200339	0.6998	14.3178	0.000211101	0.0353625	0.6998	0.671796	-0.0280041	SOX30
cg22439241	0.602878	14.3138	0.000211523	0.0354169	0.602878	0.577139	-0.0257389	RNF160
cg13135654	0.920467	14.3124	0.000211662	0.0354238	0.920467	0.911999	-0.00846787	SHANK2
cg02129245	0.330755	14.3107	0.000211845	0.0354381	0.330755	0.292357	-0.0383989	C7orf52
cg21438018	0.89691	14.3085	0.000212068	0.0354592	0.89691	0.86849	-0.0284202	MSH4
cg17885446	0.831676	14.3071	0.000212212	0.0354669	0.831676	0.859294	0.0276176	LOC643955
cg02567769	0.199928	14.292	0.0002138	0.0356995	0.199928	0.226886	0.0269587	RASGEF1C
cg16412609	0.523627	14.288	0.000214215	0.0357523	0.523627	0.476794	-0.0468325	CSDAP1
cg16055410	0.839613	14.2861	0.000214417	0.0357669	0.839613	0.807344	-0.0322689	PSORS1C3
cg20460514	0.764348	14.2853	0.000214499	0.0357669	0.764348	0.715349	-0.048999	LPIN1
cg11296498	0.0655938	14.2833	0.000214717	0.035787	0.0655938	0.0846667	0.0190729	COL9A3
cg05901357	0.664403	14.2671	0.000216426	0.0360387	0.664403	0.62566	-0.0387434	TRIM54
cg25770702	0.615777	14.266	0.00021655	0.0360429	0.615777	0.579135	-0.0366414	RPS6KA4
cg10663078	0.837154	14.2631	0.000216854	0.0360769	0.837154	0.820854	-0.0163004	SFRP2
cg25270886	0.442735	14.2582	0.00021738	0.0361366	0.442735	0.469075	0.0263404	CBX2
cg05789250	0.308597	14.2573	0.000217469	0.0361366	0.308597	0.286183	-0.0224138	C6orf48
cg10249098	0.872942	14.2488	0.000218388	0.0362658	0.872942	0.855775	-0.0171672	KIF1B
cg12474023	0.15331	14.2442	0.000218879	0.0363307	0.15331	0.117053	-0.0362568	LOC399815
cg01724150	0.835178	14.2426	0.000219049	0.0363424	0.835178	0.864068	0.0288901	NMNAT3
cg02698806	0.43835	14.2396	0.000219376	0.03638	0.43835	0.416643	-0.0217061	HPCAL1
cg26219152	0.690398	14.2336	0.000220025	0.0364543	0.690398	0.663439	-0.0269589	SYNE1
cg07164211	0.511645	14.2261	0.000220835	0.036572	0.511645	0.542904	0.0312591	CACNA2D1
cg14820221	0.955817	14.2238	0.000221082	0.0365962	0.955817	0.963368	0.00755094	SAFB2
cg11915388	0.306425	14.2184	0.000221672	0.0366695	0.306425	0.281454	-0.0249714	FAM109B
cg02394686	0.0297516	14.2179	0.000221727	0.0366695	0.0297516	0.0574576	0.027706	ISOC2
cg10189135	0.205642	14.2023	0.000223436	0.0369185	0.205642	0.226451	0.0208083	ATP6V0D1
cg07753583	0.205015	14.1918	0.000224588	0.0370922	0.205015	0.174546	-0.0304694	LRRC61
cg10749808	0.53443	14.1696	0.000227056	0.0374378	0.53443	0.507883	-0.0265473	TMEM30B
cg15657936	0.562475	14.1626	0.000227842	0.0375443	0.562475	0.600251	0.0377762	GPR78
cg07892597	0.719317	14.1498	0.000229283	0.0377647	0.719317	0.690125	-0.0291917	TBX15
cg18847227	0.550883	14.137	0.000230731	0.037963	0.550883	0.516677	-0.0342055	SUMF1
cg23411036	0.637271	14.1363	0.000230801	0.037963	0.637271	0.615715	-0.0215563	ZNF828
cg00588262	0.945157	14.1346	0.000231005	0.0379794	0.945157	0.930133	-0.0150236	LYPD4
cg03787603	0.51412	14.1253	0.000232056	0.038135	0.51412	0.456299	-0.0578204	CUX1
cg02330106	0.524472	14.1099	0.000233819	0.0383555	0.524472	0.499413	-0.0250592	MGMT
cg15188182	0.268057	14.0856	0.000236633	0.0387994	0.268057	0.248601	-0.0194561	C2CD4B
cg07912147	0.15794	14.0835	0.000236885	0.0388233	0.15794	0.181815	0.0238753	RASSF8
cg07841477	0.487677	14.077	0.000237641	0.0389296	0.487677	0.459083	-0.0285938	ERN2
cg22547559	0.574185	14.0747	0.000237905	0.0389554	0.574185	0.611814	0.0376292	ALDH7A1
cg07193504	0.612849	14.0712	0.000238324	0.0390064	0.612849	0.589873	-0.0229753	SRP9
cg14215970	0.655884	14.0603	0.0002396	0.0391977	0.655884	0.629405	-0.0264793	STOM
cg13094252	0.0891194	14.0499	0.000240835	0.0393465	0.0891194	0.114759	0.0256397	C8orf56
cg17675386	0.522556	14.0484	0.000241012	0.0393578	0.522556	0.476183	-0.0463721	RGS10
cg16391646	0.612508	14.0433	0.000241617	0.0394314	0.612508	0.576829	-0.0356784	TRRAP
cg04822405	0.0289234	14.0428	0.000241679	0.0394314	0.0289234	0.0261674	-0.002756	SLC12A4
cg02710119	0.93294	14.041	0.000241893	0.0394485	0.93294	0.921135	-0.0118059	RRP1B
cg10832108	0.711809	14.037	0.00024237	0.0395085	0.711809	0.680811	-0.0309974	NEUROG1
cg26631144	0.104192	14.0315	0.000243023	0.0395973	0.104192	0.0809935	-0.0231987	PPP2CB
cg20611276	0.111149	14.0249	0.000243819	0.0396623	0.111149	0.0871252	-0.0240235	EYA4
cg06522456	0.216206	14.0233	0.000244006	0.0396623	0.216206	0.201705	-0.0145008	BCAM
cg15156367	0.217463	14.0228	0.000244063	0.0396623	0.217463	0.238051	0.020588	EPHX4
cg27393487	0.753599	14.0221	0.000244155	0.0396623	0.753599	0.724416	-0.0291834	CYP4F22
cg16591228	0.319278	14.0211	0.000244276	0.0396623	0.319278	0.298953	-0.0203248	CD74
cg13906069	0.208582	14.0199	0.000244421	0.0396623	0.208582	0.188404	-0.0201777	DENND2C
cg16756527	0.659234	14.0183	0.000244604	0.0396623	0.659234	0.633116	-0.026118	RCAN1
cg16776065	0.324772	14.0182	0.000244622	0.0396623	0.324772	0.286981	-0.0377906	PRKCDBP
cg15942481	0.0612979	14.0143	0.000245092	0.0396906	0.0612979	0.049628	-0.0116699	GLIPR1L2
cg20968821	0.451825	14.014	0.000245124	0.0396906	0.451825	0.429159	-0.0226654	GPR132
cg09469984	0.429416	14.0109	0.000245503	0.0397298	0.429416	0.387857	-0.0415585	CLSTN1
cg16574073	0.565078	14.0102	0.000245584	0.0397298	0.565078	0.53537	-0.0297078	RUNX3
cg22484397	0.324007	14.0042	0.000246319	0.0397971	0.324007	0.296182	-0.0278249	TTC13
cg06653216	0.808916	14.0041	0.000246328	0.0397971	0.808916	0.771421	-0.0374944	LMF1
cg15006627	0.665043	14.0021	0.000246567	0.0398179	0.665043	0.645298	-0.0197448	GPRC5A
cg02534744	0.367455	14.0011	0.000246685	0.0398193	0.367455	0.395357	0.0279014	CFD
cg27418217	0.282538	13.9941	0.000247547	0.0399114	0.282538	0.250549	-0.0319891	HOMER2
cg07029854	0.865413	13.9938	0.000247585	0.0399114	0.865413	0.846777	-0.0186364	DNAJC12
cg21895453	0.0499343	13.9864	0.000248479	0.040023	0.0499343	0.0640974	0.0141631	ISOC2
cg05561696	0.55254	13.9832	0.000248874	0.040066	0.55254	0.498437	-0.0541033	PFKP
cg02533787	0.109449	13.9799	0.000249281	0.0401137	0.109449	0.122834	0.013385	LYPD6B
cg12152919	0.166338	13.9789	0.000249398	0.0401148	0.166338	0.146313	-0.0200244	EYA4
cg04151220	0.837066	13.9761	0.00024975	0.0401537	0.837066	0.852144	0.0150774	TRIM31
cg14617041	0.53719	13.9725	0.000250194	0.0402072	0.53719	0.491629	-0.0455615	TMEM171
cg18160135	0.135086	13.9715	0.000250318	0.0402094	0.135086	0.11724	-0.0178467	EIF4E
cg03374976	0.687076	13.9635	0.000251306	0.0403503	0.687076	0.660551	-0.0265243	SLC45A3
cg08665685	0.687725	13.9489	0.000253121	0.0406059	0.687725	0.653814	-0.0339114	SMTN
cg12051956	0.4232	13.9428	0.000253884	0.0407103	0.4232	0.389504	-0.0336958	C12orf53
cg16914370	0.480944	13.9246	0.000256172	0.0410411	0.480944	0.436504	-0.0444398	JPH2
cg07847788	0.695057	13.919	0.000256871	0.0411167	0.695057	0.668812	-0.0262446	C17orf68
cg12181372	0.905312	13.9152	0.000257354	0.0411578	0.905312	0.886232	-0.0190794	SYCP2
cg04986373	0.56321	13.9102	0.000257995	0.0412422	0.56321	0.586839	0.0236297	CBX8
cg00667789	0.0546078	13.892	0.000260312	0.0415943	0.0546078	0.0424746	-0.0121332	TACSTD2
cg05141026	0.0678997	13.8899	0.000260584	0.0416195	0.0678997	0.0602021	-0.00769762	GRINA
cg07962934	0.836988	13.8869	0.000260973	0.0416633	0.836988	0.790474	-0.0465139	FAM83H
cg18450930	0.881291	13.8859	0.000261101	0.0416655	0.881291	0.893451	0.0121603	OR51Q1
cg14877896	0.764902	13.8822	0.000261585	0.0417244	0.764902	0.746331	-0.0185711	TLX2
cg20327862	0.634758	13.8809	0.000261748	0.0417321	0.634758	0.613408	-0.0213493	C8orf47
cg02402141	0.807968	13.8785	0.000262054	0.0417561	0.807968	0.785496	-0.0224727	CARS2
cg13991698	0.841065	13.878	0.000262128	0.0417561	0.841065	0.823386	-0.0176793	QSOX1
cg03273952	0.967023	13.8741	0.000262631	0.0417996	0.967023	0.961644	-0.00537812	BSN
cg01418188	0.200665	13.8712	0.000263006	0.041841	0.200665	0.177447	-0.023218	OSBPL5
cg17714987	0.378792	13.8519	0.00026552	0.0422224	0.378792	0.403099	0.0243067	PIGY
cg10424681	0.582775	13.8472	0.000266127	0.0422821	0.582775	0.553777	-0.0289981	C6orf201
cg18068487	0.064011	13.8371	0.000267459	0.0424751	0.064011	0.0494301	-0.0145809	FASTK
cg22993195	0.0910978	13.8352	0.000267713	0.0424968	0.0910978	0.0737624	-0.0173354	AMIGO3
cg03461548	0.903717	13.8318	0.000268166	0.0425019	0.903717	0.887212	-0.0165048	STK24
cg09636214	0.628906	13.8314	0.000268212	0.0425019	0.628906	0.596567	-0.0323389	PAPLN
cg22923514	0.370371	13.8293	0.000268489	0.0425272	0.370371	0.349544	-0.0208278	VWA2
cg26073959	0.878896	13.8278	0.000268689	0.0425403	0.878896	0.862943	-0.0159531	LOC90834
cg08215811	0.13575	13.8148	0.000270419	0.042777	0.13575	0.12318	-0.0125703	SLC4A9
cg19515035	0.121322	13.8099	0.000271081	0.0428515	0.121322	0.107683	-0.0136399	RTKN
cg04735442	0.0218417	13.7962	0.000272919	0.0431162	0.0218417	0.0198324	-0.00200933	RPL6
cg05834805	0.50519	13.781	0.000274967	0.0434033	0.50519	0.533495	0.0283057	PHF19
cg12552293	0.517595	13.781	0.000274975	0.0434033	0.517595	0.479609	-0.0379861	C17orf98
cg21618017	0.0734682	13.7743	0.00027588	0.0434896	0.0734682	0.0812923	0.00782403	RILPL1
cg20929407	0.747276	13.7623	0.000277521	0.0437103	0.747276	0.720954	-0.0263217	MYO1C
cg08633479	0.673274	13.7578	0.000278137	0.0437694	0.673274	0.629833	-0.0434411	USP29
cg04977856	0.894562	13.753	0.000278795	0.043854	0.894562	0.881029	-0.0135332	FOXN3
cg03132015	0.839039	13.7519	0.000278953	0.0438598	0.839039	0.816287	-0.0227517	GLI4
cg26144569	0.865145	13.7505	0.00027914	0.0438703	0.865145	0.852043	-0.013102	CYP1B1
cg17328716	0.439828	13.7468	0.00027965	0.0439316	0.439828	0.483099	0.0432711	LOC650226
cg05140736	0.469689	13.7423	0.000280275	0.0439985	0.469689	0.496291	0.0266021	SLC26A11
cg00487187	0.365382	13.739	0.00028073	0.0440441	0.365382	0.338683	-0.0266991	HHEX
cg20834681	0.652084	13.733	0.000281567	0.0441081	0.652084	0.619513	-0.0325706	KCNA5
cg01948202	0.885649	13.7326	0.000281623	0.0441081	0.885649	0.863073	-0.0225756	PARP14
cg05517964	0.148952	13.7269	0.000282415	0.0441941	0.148952	0.13573	-0.0132218	CATSPER1
cg19589131	0.452736	13.7206	0.000283294	0.0442813	0.452736	0.472421	0.0196846	KIAA0754
cg05691054	0.447392	13.7116	0.000284554	0.0444522	0.447392	0.475274	0.0278818	SHROOM3
cg24664957	0.440992	13.7062	0.000285315	0.044552	0.440992	0.464642	0.0236504	VPS37B
cg11163179	0.645086	13.6982	0.00028644	0.0447085	0.645086	0.6143	-0.0307856	GOLSYN
cg17718036	0.376027	13.6922	0.000287298	0.0448094	0.376027	0.357728	-0.0182988	PRSS16
cg11284973	0.483865	13.6919	0.000287333	0.0448094	0.483865	0.452547	-0.0313183	RXRB
cg05852760	0.0600099	13.691	0.000287466	0.0448109	0.0600099	0.0497595	-0.0102504	IGF2BP3
cg23461615	0.203855	13.6785	0.000289242	0.0450284	0.203855	0.174453	-0.0294019	SLC26A5
cg20742366	0.0509897	13.6777	0.000289356	0.0450284	0.0509897	0.0425013	-0.00848843	KREMEN1
cg18795569	0.438725	13.6702	0.000290429	0.0451761	0.438725	0.472392	0.033667	C19orf77
cg05936300	0.45744	13.6656	0.000291102	0.0452613	0.45744	0.412808	-0.0446321	TP73
cg21355793	0.605495	13.6566	0.000292401	0.0454439	0.605495	0.544353	-0.0611422	COBL
cg19672271	0.0383032	13.6389	0.000294967	0.0457839	0.0383032	0.026756	-0.0115472	NHEDC1
cg10368128	0.625624	13.6364	0.000295326	0.0458201	0.625624	0.595364	-0.0302599	ZNF264
cg19324023	0.703608	13.6331	0.000295814	0.0458762	0.703608	0.683612	-0.0199962	SHANK3
cg16257181	0.554671	13.6268	0.000296728	0.0459983	0.554671	0.535381	-0.01929	PTDSS2
cg25291978	0.34171	13.6211	0.000297571	0.0461095	0.34171	0.317913	-0.0237969	PLAGL1
cg14081591	0.0876815	13.6178	0.000298055	0.0461647	0.0876815	0.0734685	-0.014213	TSSC4
cg16391973	0.526384	13.616	0.000298324	0.0461672	0.526384	0.486799	-0.0395847	UBLCP1
cg03282345	0.33793	13.6114	0.000298997	0.0462515	0.33793	0.305222	-0.0327082	SLC17A7
cg12970008	0.261048	13.6074	0.000299594	0.0463243	0.261048	0.293516	0.0324681	OSBPL5
cg25822264	0.55842	13.6049	0.000299968	0.0463623	0.55842	0.586236	0.0278158	LPAR2
cg12718440	0.217476	13.6006	0.000300596	0.0464002	0.217476	0.198049	-0.0194268	MORN4
cg14314744	0.19976	13.5979	0.000301001	0.0464233	0.19976	0.174126	-0.0256343	SIM1
cg24389054	0.321219	13.5933	0.000301686	0.0465093	0.321219	0.349429	0.0282099	HOXA7
cg04873514	0.142641	13.5904	0.000302118	0.0465561	0.142641	0.122838	-0.0198023	PTER
cg23910392	0.0558267	13.5804	0.00030362	0.0467573	0.0558267	0.0477317	-0.00809492	KIAA1919
cg05077231	0.131509	13.579	0.000303835	0.0467573	0.131509	0.112358	-0.0191504	MLNR
cg09695430	0.175741	13.5646	0.000306	0.0470347	0.175741	0.156993	-0.0187484	WT1
cg23819145	0.886836	13.5561	0.000307285	0.0471946	0.886836	0.873183	-0.0136537	ITSN2
cg05965387	0.50286	13.556	0.0003073	0.0471946	0.50286	0.546487	0.0436272	DLEU7
cg15006772	0.368287	13.5381	0.000310043	0.0475758	0.368287	0.340052	-0.0282352	PCDHA1
cg14743206	0.48421	13.5345	0.000310594	0.0476402	0.48421	0.445962	-0.0382479	FBXO21
cg16284437	0.904119	13.5271	0.000311723	0.0477731	0.904119	0.925732	0.0216124	SALL3
cg02925872	0.643452	13.5215	0.000312592	0.0478862	0.643452	0.673864	0.0304124	NCRNA00171
cg13863007	0.56083	13.5159	0.000313455	0.0479981	0.56083	0.521503	-0.0393262	FGD3
cg27362010	0.564931	13.5127	0.000313954	0.0480542	0.564931	0.54085	-0.024081	LUC7L
cg23217386	0.840528	13.5019	0.000315643	0.0482518	0.840528	0.858391	0.017863	TRIM34
cg24599107	0.777854	13.4988	0.000316131	0.0483062	0.777854	0.738408	-0.0394456	PVRL4
cg19911058	0.921589	13.4874	0.000317909	0.0485371	0.921589	0.907633	-0.0139563	SPO11
cg07470341	0.802922	13.4829	0.000318629	0.0486265	0.802922	0.786663	-0.0162588	GALM
cg16169375	0.045871	13.4712	0.000320467	0.0488866	0.045871	0.0390112	-0.00685981	C6orf108
cg21366602	0.0841324	13.47	0.000320668	0.0488967	0.0841324	0.0988621	0.0147296	EPS15
cg13507081	0.92417	13.4659	0.000321316	0.0489544	0.92417	0.930743	0.00657336	ASB5
cg21570608	0.915135	13.4623	0.000321892	0.0490216	0.915135	0.906184	-0.00895069	ZFR2
cg00358278	0.56791	13.4606	0.00032216	0.0490419	0.56791	0.593227	0.0253161	ZFPM1
cg03418659	0.113029	13.4578	0.000322601	0.0490886	0.113029	0.101585	-0.011444	MYST1
cg02470697	0.952088	13.4533	0.000323323	0.0491779	0.952088	0.939606	-0.0124811	GTF2A1L
cg26871350	0.783707	13.4518	0.000323573	0.0491953	0.783707	0.802391	0.018684	F2RL2
cg05070273	0.900052	13.4498	0.000323891	0.0492154	0.900052	0.884125	-0.0159264	ZNF589
cg18715243	0.3731	13.4492	0.000323976	0.0492154	0.3731	0.397737	0.0246377	GPR124
cg04650653	0.574893	13.4431	0.000324965	0.0492832	0.574893	0.51982	-0.0550737	LSP1
cg16681268	0.968921	13.4262	0.000327689	0.0496343	0.968921	0.960815	-0.00810617	ASZ1
cg09080120	0.461772	13.4239	0.000328066	0.0496707	0.461772	0.434991	-0.0267807	B3GALT4
cg08924469	0.771993	13.4208	0.000328563	0.0497253	0.771993	0.747744	-0.0242489	TMEM151A
cg03540175	0.0890952	13.4192	0.000328831	0.0497451	0.0890952	0.125696	0.036601	CCDC36
cg11709544	0.24038	13.4126	0.000329911	0.0498878	0.24038	0.212408	-0.0279722	STMN1

[truncated: 4 more sheets: S11-Cavalli_SHH_alpha, S12-Cavalli_SHH_beta, S13-Cavalli_SHH_gamma, S14-Cavalli_SHH_delta]
